# Supplementary material for: Light-driven continuous rotating Möbius strip actuators
Source: Nat Commun. 2021 Apr 20;12:2334. doi: 10.1038/s41467-021-22644-9 (PMC8058083; doi:10.1038/s41467-021-22644-9)
Supplement: Supplementary file 15 — Source Data [file 41467_2021_22644_MOESM15_ESM.xlsx]

## Sheet: Fig. 3
Figure	Fig. 3b
Coordinate	Time	Temperature (0.2 W cm-2)	Temperature (0.1 W cm-2)	Temperature (0.05 W cm-2)
Unit	(s)	(°C)	(°C)	(°C)
	0	35.3	36.8	36.1
	2	47.2	42.9	41
	4	54.6	48.7	44.8
	6	60.4	52.3	48.3
	8	66.5	56.7	50.1
	10	72.1	61.3	52.4
	12	75.7	64.2	54.8
	14	81.7	67.3	56.7
	16	86.5	68.8	58.2
	18	89.5	71.3	59.8
	20	93.3	73.3	60.9
	22	96	75	62
	24	100	76	63.3
	26	103.6	77.5	64.3
	28	105.7	79.3	65.8
	30	107.8	80.4	66.8
	32	110.6	81.8	67.2
	34	111.5	82.9	68.2
	36	112.5	84.2	69.1
	38	113.1	85.1	69.8
	40	114.3	86.3	70.5

## Sheet: Fig. 4
Figure	Fig. 4c
Coordinate	x	y
Unit	(mm)	(mm)
	4.31	-3.77
	4.07	-4.3
	3.88	-4.68
	3.79	-4.68
	3.79	-5.2
	3.26	-5.39
	2.83	-5.73
	2.4	-6.06
	1.64	-6.73
	0.976	-6.92
	0.404	-7.2
	-0.405	-7.25
	-1.17	-7.01
	-2.17	-6.87
	-4.12	-5.39
	-6.07	-4.25
	-5.4	-3.44
	-6.4	-2.63
	-5.98	-1.39
	-6.02	-0.68
	-5.93	-0.299
	-5.79	0.892
	-5.55	1.37
	-4.98	1.94
	-4.26	2.46
	-4.55	2.99
	-4.02	3.75
	-3.6	4.13
	-3.12	5.08
	-2.69	5.61
	-2.21	5.99
	-2.21	6.13
	-1.45	6.27
	-0.596	6.61
	-0.215	6.51
	0.166	6.8
	0.643	6.84
	1.45	7.08
	1.83	7.13
	2.69	6.99
	2.98	6.94
	4.07	6.51
	5.12	5.8
	5.55	5.27
	6.4	4.51
	6.93	3.61
	7.12	2.89
	7.26	1.51
	7.26	1.37
	7.26	0.654
	7.21	-0.299
	7.17	-0.727
	6.83	-1.63
	6.5	-2.82
	6.17	-3.39
	5.21	-4.35

## Sheet: Fig. 5
Figure	Fig. 5c
Coordinate	Temperature	△L/L0(thin)	△L/L0(thick)
Unit	(°C)	(a.u.)	(a.u.)
	35	0	0
	40	0.00615	0.00369
	45	0.0123	0.00769
	50	0.0215	0.0123
	55	0.0338	0.0154
	60	0.0483	0.0209
	65	0.0607	0.0246
	68	0.0719	0.0296
	70	0.08	0.0349
	73	0.0899	0.04
	75	0.0977	0.0431
	78	0.11	0.0523
	80	0.126	0.0595
	83	0.15	0.0677
	85	0.168	0.0719
	88	0.208	0.0831
	90	0.236	0.0954
	93	0.296	0.123
	95	0.356	0.157
	96	0.411	0.186
	97	0.456	0.216
	100	0.472	0.229
	103	0.473	0.23

## Sheet: Fig. 6
Figure	Fig. 6a				Fig. 6b				Fig. 6c				Fig. 6d
Coordinate	Light intensity	Möbius[+1] rotation speed			Light scanning rate	Möbius[+1] rotation speed			Stretching rate	Elastic modulus			Elastic modulus	Möbius[+1] rotation speed
Unit	(W cm-2)	(° s-1)			(° s-1)	(° s-1)			(%)	(MPa)			(MPa)	(° s-1)
	0.03	0			2.4	0			1.05	0.222			0.222	0
	0.09	0			3	0			1.1	0.294			0.294	0
	0.15	0			5	4.9			1.2	0.348			0.348	0
	0.3	1.2			10	3.2			1.3	0.45			0.45	1.1
	0.5	2.3			20	0			1.4	0.522			0.522	4.9
	0.7	4.9			30	0			1.5	0.66			0.66	5.3
	1.1	5.5

## Sheet: Fig. 7
Figure	Fig. 7b						Fig. 7e						Fig. 7g
	First circle		Second circle				First circle		Second circle			Coordinate	Twist rotation angle α	Turning angle β
Coordinate	x'	y'	x'	y'			x''	y''	x''	y''		Unit	(°)	(°)
Unit	(mm)	(mm)	(mm)	(mm)			(mm)	(mm)	(mm)	(mm)			5.7	0.3
	1.17	-3.47	0.76	-3.58			0	1.5	-0.08	-1.5			23	5.7
	0.38	-3.89	0.42	-3.25			0.36	1.46	-0.66	-1.35			40	16
	0.04	-3.87	-0.53	-4.21			0.41	1.44	-0.8	-1.27			31	13
	-0.79	-3.85	-1.09	-3.97			0.77	1.29	-1.03	-1.09			53	30
	-2.08	-3.5	-2.44	-3.72			1.06	1.06	-1.15	-0.97			63	50
	-2.46	-1.46	-2.87	-3.25			1.27	0.79	-1.37	-0.61			70	61
	-3.02	-1.39	-3.44	-1.73			1.41	0.51	-1.44	-0.43			72	66
	-3.28	0	-3.61	0.49			1.43	0.46	-1.48	-0.26			78	72
	-3.24	0.78	-3.14	1.44			1.48	0.26	-1.5	-0.06			82	90.7
	-3.48	1.26	-2.48	2.75			1.5	0	-1.49	0.2			87	98
	-2.76	2.42	-2.29	2.8			1.47	-0.31	-1.31	0.73			90	118
	-2.33	2.93	-1.7	3.81			1.41	-0.51	-1.23	0.86			93	126
	-1.39	3.77	-0.83	4.07			1.3	-0.74	-1.13	0.99			110	151
	0.76	3.87	-0.19	3.73			1.22	-0.87	-0.91	1.2			124	155
	1.77	2.94	1.12	3.33			1.03	-1.09	-0.76	1.3			128	160
	2.53	2.67	1.61	3.18			1.01	-1.11	-0.52	1.41			131	163
	2.75	2.29	2.03	2.94			0.94	-1.17	-0.24	1.48			134	165
	3.36	1.42	2.98	0.53			0.93	-1.18	-0.09	1.5			150	168
	3.66	0.87	3.5	0.45			0.86	-1.23	-0.03	1.5			165	172
	3.87	-0.01	3.18	-0.72			0.59	-1.38					179	179.2
	3.36	-0.82	3.09	-1.17			0.58	-1.38
	2.83	-1.52	2.59	-1.59			0.38	-1.45
	2.49	-2.38	2.06	-2.14			0	-1.5

## Sheet: Supplementary Fig. 2
Supplementary Figure	Supplementary Fig. 2
Coordinate	Temperature	Endo
Unit	(°C)
	116.384	-19.5011
	116.416	-19.5027
	116.45	-19.5039
	116.482	-19.5035
	116.515	-19.5024
	116.547	-19.5016
	116.579	-19.5095
	116.611	-19.5599
	116.643	-19.6552
	116.675	-19.768
	116.705	-19.941
	116.737	-20.157
	116.769	-20.3681
	116.803	-20.5643
	116.835	-20.7749
	116.868	-21.004
	116.9	-21.256
	116.931	-21.4994
	116.965	-21.6763
	116.998	-21.8023
	117.03	-21.9013
	117.06	-21.9601
	117.088	-22.0054
	117.116	-22.019
	117.143	-21.9958
	117.167	-21.9395
	117.189	-21.8481
	117.212	-21.7018
	117.232	-21.5329
	117.25	-21.3522
	117.266	-21.1472
	117.279	-20.9546
	117.292	-20.7553
	117.305	-20.539
	117.314	-20.3322
	117.323	-20.1132
	117.333	-19.87
	117.339	-19.6554
	117.346	-19.4353
	117.35	-19.2374
	117.356	-19.0315
	117.359	-18.8293
	117.364	-18.6316
	117.368	-18.4323
	117.371	-18.2213
	117.374	-18.011
	117.377	-17.7793
	117.38	-17.5575
	117.379	-17.3534
	117.38	-17.1653
	117.38	-16.9523
	117.379	-16.7423
	117.378	-16.5102
	117.376	-16.2833
	117.373	-16.0767
	117.369	-15.8721
	117.364	-15.6599
	117.36	-15.4342
	117.354	-15.2001
	117.348	-14.981
	117.341	-14.7708
	117.332	-14.5634
	117.324	-14.3501
	117.317	-14.1233
	117.306	-13.9174
	117.298	-13.7061
	117.286	-13.5059
	117.275	-13.3224
	117.264	-13.1349
	117.25	-12.9751
	117.238	-12.8004
	117.226	-12.6078
	117.213	-12.4253
	117.202	-12.2448
	117.185	-12.0882
	117.171	-11.935
	117.158	-11.7539
	117.144	-11.5951
	117.131	-11.4284
	117.113	-11.2786
	117.098	-11.1338
	117.083	-10.9713
	117.067	-10.8219
	117.05	-10.6801
	117.033	-10.545
	117.016	-10.3913
	116.999	-10.2507
	116.982	-10.1025
	116.964	-9.9493
	116.945	-9.82485
	116.926	-9.70859
	116.906	-9.58806
	116.886	-9.47021
	116.866	-9.35027
	116.847	-9.21689
	116.827	-9.09421
	116.806	-8.97764
	116.787	-8.85771
	116.766	-8.74258
	116.744	-8.63136
	116.724	-8.51133
	116.702	-8.41745
	116.68	-8.32499
	116.657	-8.2341
	116.635	-8.14284
	116.614	-8.04512
	116.592	-7.94415
	116.569	-7.8466
	116.548	-7.74141
	116.524	-7.65234
	116.502	-7.55075
	116.477	-7.47813
	116.454	-7.41201
	116.43	-7.33342
	116.406	-7.25714
	116.384	-7.1589
	116.361	-7.05899
	116.336	-6.98034
	116.311	-6.91286
	116.285	-6.85973
	116.262	-6.79694
	116.236	-6.72998
	116.212	-6.65464
	116.188	-6.55355
	116.162	-6.49284
	116.138	-6.42891
	116.11	-6.38712
	116.084	-6.34444
	116.059	-6.26347
	116.034	-6.18963
	116.008	-6.13026
	115.982	-6.08672
	115.955	-6.03889
	115.928	-5.99268
	115.904	-5.91175
	115.878	-5.84318
	115.852	-5.78358
	115.826	-5.73336
	115.799	-5.67861
	115.771	-5.63652
	115.746	-5.60068
	115.717	-5.57235
	115.689	-5.53251
	115.663	-5.46533
	115.636	-5.42287
	115.61	-5.38237
	115.581	-5.35903
	115.553	-5.32344
	115.526	-5.25894
	115.501	-5.18997
	115.474	-5.15175
	115.444	-5.14075
	115.415	-5.11778
	115.387	-5.07049
	115.361	-5.00348
	115.334	-4.96133
	115.306	-4.9453
	115.275	-4.92721
	115.246	-4.90442
	115.219	-4.86413
	115.193	-4.8092
	115.162	-4.78397
	115.135	-4.75773
	115.106	-4.71848
	115.08	-4.67839
	115.049	-4.64466
	115.023	-4.6145
	114.994	-4.58652
	114.964	-4.57032
	114.936	-4.53658
	114.907	-4.50451
	114.877	-4.49422
	114.848	-4.48971
	114.819	-4.46704
	114.79	-4.42793
	114.762	-4.39056
	114.734	-4.35693
	114.705	-4.33034
	114.674	-4.31483
	114.647	-4.26678
	114.619	-4.25006
	114.589	-4.25044
	114.557	-4.23568
	114.528	-4.21615
	114.5	-4.18887
	114.47	-4.16388
	114.441	-4.14616
	114.411	-4.12452
	114.382	-4.10248
	114.353	-4.07946
	114.324	-4.05851
	114.294	-4.02942
	114.264	-4.01355
	114.236	-3.99128
	114.205	-3.97468
	114.175	-3.96476
	114.146	-3.94591
	114.117	-3.91784
	114.086	-3.9154
	114.057	-3.89543
	114.026	-3.88182
	113.996	-3.87898
	113.967	-3.86333
	113.936	-3.83936
	113.906	-3.82879
	113.878	-3.79859
	113.848	-3.77528
	113.817	-3.76736
	113.789	-3.74489
	113.757	-3.73164
	113.727	-3.73609
	113.697	-3.7133
	113.667	-3.68936
	113.637	-3.68917
	113.607	-3.66985
	113.575	-3.66211
	113.547	-3.63939
	113.516	-3.6219
	113.488	-3.59997
	113.456	-3.59348
	113.426	-3.58711
	113.396	-3.57723
	113.366	-3.55688
	113.335	-3.53467
	113.306	-3.5317
	113.275	-3.52636
	113.243	-3.53178
	113.212	-3.51811
	113.183	-3.50354
	113.153	-3.48459
	113.122	-3.48177
	113.093	-3.45342
	113.061	-3.44489
	113.032	-3.42449
	113.002	-3.41631
	112.97	-3.4214
	112.939	-3.42999
	112.907	-3.41221
	112.878	-3.38768
	112.849	-3.36259
	112.818	-3.35324
	112.787	-3.34748
	112.756	-3.35127
	112.727	-3.32401
	112.695	-3.3026
	112.666	-3.29564
	112.636	-3.28563
	112.604	-3.29099
	112.572	-3.30227
	112.541	-3.28342
	112.511	-3.27833
	112.481	-3.25299
	112.45	-3.24289
	112.42	-3.23238
	112.389	-3.23665
	112.357	-3.23515
	112.325	-3.23434
	112.297	-3.19569
	112.266	-3.17645
	112.237	-3.17821
	112.204	-3.1693
	112.173	-3.17067
	112.143	-3.15865
	112.111	-3.15624
	112.082	-3.14037
	112.05	-3.12731
	112.019	-3.13154
	111.989	-3.11767
	111.957	-3.11505
	111.927	-3.09584
	111.898	-3.07605
	111.867	-3.06531
	111.836	-3.07038
	111.803	-3.07667
	111.772	-3.07946
	111.742	-3.05173
	111.712	-3.03131
	111.682	-3.02108
	111.65	-3.01892
	111.619	-3.03402
	111.586	-3.0389
	111.555	-3.02698
	111.525	-3.00911
	111.497	-2.9786
	111.466	-2.96058
	111.435	-2.96394
	111.403	-2.97251
	111.371	-2.97311
	111.34	-2.96714
	111.31	-2.94409
	111.279	-2.9355
	111.249	-2.93277
	111.216	-2.93201
	111.184	-2.93533
	111.155	-2.92653
	111.123	-2.91646
	111.091	-2.91936
	111.06	-2.91425
	111.03	-2.90002
	110.997	-2.89188
	110.969	-2.85959
	110.938	-2.83631
	110.907	-2.84716
	110.876	-2.84004
	110.843	-2.84898
	110.811	-2.85906
	110.779	-2.86111
	110.748	-2.85081
	110.718	-2.83905
	110.688	-2.81369
	110.657	-2.79237
	110.626	-2.78217
	110.596	-2.7751
	110.564	-2.78209
	110.532	-2.79158
	110.5	-2.79657
	110.468	-2.7956
	110.438	-2.7873
	110.407	-2.75886
	110.375	-2.7589
	110.345	-2.75406
	110.311	-2.7583
	110.281	-2.75709
	110.249	-2.74418
	110.221	-2.70066
	110.19	-2.68441
	110.16	-2.69882
	110.127	-2.70231
	110.093	-2.70559
	110.064	-2.69803
	110.034	-2.68297
	110.003	-2.67202
	109.971	-2.67007
	109.941	-2.659
	109.909	-2.66663
	109.877	-2.67131
	109.843	-2.67471
	109.814	-2.66612
	109.782	-2.65254
	109.753	-2.63375
	109.719	-2.63966
	109.69	-2.63015
	109.657	-2.61884
	109.627	-2.61431
	109.595	-2.61158
	109.564	-2.61132
	109.531	-2.60994
	109.501	-2.60033
	109.47	-2.59177
	109.437	-2.59445
	109.406	-2.59003
	109.374	-2.57652
	109.344	-2.55933
	109.315	-2.54801
	109.281	-2.54834
	109.249	-2.55517
	109.219	-2.54892
	109.187	-2.54427
	109.156	-2.54321
	109.124	-2.53916
	109.091	-2.53655
	109.062	-2.52306
	109.031	-2.50463
	109.001	-2.49072
	108.969	-2.48023
	108.938	-2.48432
	108.907	-2.49105
	108.875	-2.487
	108.841	-2.49763
	108.811	-2.50315
	108.778	-2.49884
	108.746	-2.49756
	108.716	-2.47879
	108.685	-2.45595
	108.653	-2.4587
	108.622	-2.46047
	108.59	-2.45589
	108.558	-2.44209
	108.528	-2.43124
	108.498	-2.42193
	108.464	-2.42453
	108.432	-2.43021
	108.401	-2.41814
	108.37	-2.39686
	108.341	-2.38652
	108.309	-2.37967
	108.276	-2.38767
	108.243	-2.40976
	108.212	-2.41337
	108.18	-2.4066
	108.15	-2.39059
	108.119	-2.37303
	108.087	-2.35821
	108.055	-2.36466
	108.024	-2.36775
	107.991	-2.36422
	107.96	-2.36252
	107.93	-2.34888
	107.899	-2.33084
	107.866	-2.33051
	107.836	-2.33011
	107.804	-2.32336
	107.771	-2.32568
	107.741	-2.3244
	107.709	-2.31473
	107.678	-2.30864
	107.647	-2.29849
	107.616	-2.29213
	107.584	-2.29555
	107.551	-2.29879
	107.519	-2.29897
	107.487	-2.29916
	107.457	-2.29414
	107.423	-2.28803
	107.393	-2.28382
	107.361	-2.27138
	107.33	-2.25996
	107.3	-2.24626
	107.267	-2.24683
	107.236	-2.25022
	107.203	-2.25117
	107.171	-2.25222
	107.141	-2.24422
	107.109	-2.2231
	107.078	-2.21911
	107.047	-2.22012
	107.014	-2.22023
	106.981	-2.22245
	106.951	-2.22126
	106.919	-2.21549
	106.888	-2.20549
	106.856	-2.19044
	106.825	-2.18945
	106.793	-2.18983
	106.76	-2.18857
	106.73	-2.1875
	106.699	-2.17407
	106.667	-2.16729
	106.635	-2.16822
	106.602	-2.16653
	106.572	-2.16406
	106.54	-2.15903
	106.508	-2.15242
	106.476	-2.15311
	106.445	-2.15255
	106.412	-2.1454
	106.381	-2.14081
	106.351	-2.13006
	106.318	-2.12098
	106.287	-2.11923
	106.256	-2.11672
	106.223	-2.11472
	106.191	-2.11742
	106.159	-2.11848
	106.126	-2.11721
	106.096	-2.10973
	106.064	-2.0991
	106.033	-2.09044
	106	-2.08728
	105.969	-2.08761
	105.938	-2.08318
	105.905	-2.0754
	105.875	-2.06849
	105.843	-2.06398
	105.811	-2.06266
	105.779	-2.06369
	105.747	-2.06175
	105.716	-2.05798
	105.684	-2.05515
	105.652	-2.05082
	105.62	-2.04547
	105.59	-2.03376
	105.558	-2.02059
	105.526	-2.01856
	105.495	-2.02118
	105.462	-2.02374
	105.43	-2.02499
	105.398	-2.02359
	105.367	-2.01773
	105.335	-2.01202
	105.303	-2.00604
	105.272	-1.99768
	105.241	-1.98983
	105.209	-1.98872
	105.176	-1.99069
	105.144	-1.99209
	105.111	-1.99036
	105.081	-1.98032
	105.049	-1.96578
	105.018	-1.96105
	104.986	-1.95903
	104.953	-1.95721
	104.923	-1.95721
	104.89	-1.9567
	104.857	-1.95787
	104.826	-1.95458
	104.794	-1.95128
	104.763	-1.94788
	104.731	-1.93148
	104.7	-1.92849
	104.669	-1.92657
	104.636	-1.92598
	104.604	-1.92705
	104.572	-1.92401
	104.54	-1.91923
	104.509	-1.91825
	104.476	-1.91709
	104.444	-1.91585
	104.412	-1.90775
	104.381	-1.89778
	104.35	-1.89384
	104.317	-1.89461
	104.286	-1.89224
	104.254	-1.88196
	104.222	-1.87535
	104.191	-1.87007
	104.158	-1.86857
	104.127	-1.86788
	104.095	-1.86645
	104.063	-1.86428
	104.031	-1.86253
	103.999	-1.86148
	103.967	-1.85936
	103.935	-1.85878
	103.903	-1.85584
	103.871	-1.84587
	103.841	-1.83539
	103.809	-1.83342
	103.776	-1.83329
	103.743	-1.8351
	103.711	-1.83643
	103.679	-1.83189
	103.647	-1.82218
	103.617	-1.80259
	103.585	-1.7995
	103.554	-1.7928
	103.521	-1.79208
	103.49	-1.79121
	103.458	-1.7907
	103.425	-1.79519
	103.393	-1.8018
	103.359	-1.80196
	103.329	-1.79875
	103.297	-1.79052
	103.265	-1.78393
	103.233	-1.77895
	103.202	-1.77175
	103.17	-1.76458
	103.138	-1.76188
	103.106	-1.76103
	103.074	-1.75891
	103.042	-1.75473
	103.011	-1.75128
	102.979	-1.74873
	102.947	-1.74832
	102.914	-1.749
	102.881	-1.75002
	102.85	-1.74526
	102.818	-1.73515
	102.787	-1.72848
	102.755	-1.72743
	102.722	-1.72891
	102.69	-1.72908
	102.658	-1.71532
	102.627	-1.70519
	102.596	-1.70125
	102.564	-1.69877
	102.531	-1.70063
	102.499	-1.70253
	102.466	-1.70204
	102.435	-1.69973
	102.403	-1.68983
	102.372	-1.68674
	102.34	-1.68629
	102.306	-1.69174
	102.274	-1.69385
	102.242	-1.69097
	102.211	-1.67308
	102.179	-1.6601
	102.149	-1.65792
	102.115	-1.65965
	102.083	-1.66174
	102.051	-1.66298
	102.019	-1.66256
	101.987	-1.66247
	101.954	-1.66057
	101.922	-1.65018
	101.892	-1.6354
	101.86	-1.62829
	101.827	-1.62763
	101.795	-1.63031
	101.763	-1.63713
	101.729	-1.64258
	101.697	-1.64561
	101.665	-1.6413
	101.633	-1.62595
	101.603	-1.59992
	101.572	-1.59309
	101.54	-1.59449
	101.506	-1.60063
	101.475	-1.6089
	101.441	-1.60832
	101.41	-1.60726
	101.379	-1.60639
	101.346	-1.60301
	101.312	-1.60476
	101.282	-1.60251
	101.249	-1.59802
	101.218	-1.58817
	101.187	-1.56756
	101.154	-1.56604
	101.124	-1.56786
	101.089	-1.57098
	101.058	-1.57709
	101.025	-1.57765
	100.993	-1.57423
	100.961	-1.57088
	100.93	-1.55825
	100.898	-1.55738
	100.866	-1.55694
	100.833	-1.55517
	100.802	-1.54498
	100.77	-1.54047
	100.739	-1.53849
	100.706	-1.53905
	100.673	-1.53741
	100.641	-1.53734
	100.611	-1.5325
	100.577	-1.53072
	100.546	-1.52712
	100.514	-1.52313
	100.481	-1.52276
	100.449	-1.52405
	100.415	-1.5267
	100.384	-1.52719
	100.351	-1.52163
	100.321	-1.49835
	100.289	-1.4876
	100.258	-1.48171
	100.225	-1.48134
	100.194	-1.48829
	100.161	-1.48892
	100.127	-1.49136
	100.098	-1.49148
	100.063	-1.4894
	100.032	-1.48985
	100.001	-1.4882
	99.9661	-1.48669
	99.9349	-1.48681
	99.9036	-1.46845
	99.8721	-1.45109
	99.8401	-1.45433
	99.8084	-1.45673
	99.7747	-1.45609
	99.7421	-1.45688
	99.7123	-1.45629
	99.6786	-1.45709
	99.645	-1.45897
	99.6132	-1.45933
	99.582	-1.45122
	99.5509	-1.44014
	99.5174	-1.4316
	99.4862	-1.42935
	99.4545	-1.42903
	99.4221	-1.4256
	99.389	-1.42308
	99.3597	-1.41752
	99.3274	-1.41765
	99.2932	-1.42224
	99.2601	-1.42626
	99.2283	-1.4271
	99.1965	-1.42424
	99.1639	-1.42189
	99.1325	-1.4211
	99.0996	-1.41365
	99.067	-1.40453
	99.0371	-1.40239
	99.0045	-1.40153
	98.9694	-1.40315
	98.9391	-1.40061
	98.9069	-1.38927
	98.8755	-1.37677
	98.8428	-1.37422
	98.8113	-1.37142
	98.7797	-1.36744
	98.7476	-1.36609
	98.7157	-1.36752
	98.682	-1.37142
	98.651	-1.37107
	98.6175	-1.36807
	98.5869	-1.36984
	98.5543	-1.37224
	98.5184	-1.37323
	98.488	-1.37261
	98.458	-1.35261
	98.4248	-1.33711
	98.3932	-1.3378
	98.3621	-1.33658
	98.3288	-1.33841
	98.2967	-1.33965
	98.2631	-1.33974
	98.2324	-1.34044
	98.1999	-1.3366
	98.1674	-1.32636
	98.1356	-1.32092
	98.1052	-1.31923
	98.0713	-1.32072
	98.0379	-1.32383
	98.0063	-1.32199
	97.9742	-1.31806
	97.9439	-1.31562
	97.9094	-1.31743
	97.8771	-1.32056
	97.844	-1.32157
	97.8122	-1.31879
	97.7805	-1.29736
	97.7494	-1.27883
	97.7182	-1.27656
	97.6858	-1.27939
	97.6519	-1.28581
	97.6192	-1.29027
	97.5866	-1.28799
	97.5559	-1.27716
	97.5245	-1.27563
	97.4915	-1.27621
	97.4586	-1.27856
	97.4268	-1.28009
	97.3936	-1.28005
	97.3629	-1.27324
	97.3304	-1.27008
	97.2986	-1.26891
	97.2656	-1.2701
	97.232	-1.27039
	97.1998	-1.27078
	97.1681	-1.27031
	97.136	-1.26764
	97.1022	-1.26689
	97.0715	-1.26411
	97.039	-1.25044
	97.0066	-1.24437
	96.9751	-1.23999
	96.9433	-1.23239
	96.9106	-1.23603
	96.879	-1.23678
	96.8438	-1.23805
	96.8142	-1.23896
	96.7803	-1.23922
	96.7494	-1.23714
	96.7163	-1.23506
	96.6846	-1.2333
	96.652	-1.23204
	96.6189	-1.23213
	96.5869	-1.23236
	96.5549	-1.23027
	96.5221	-1.22616
	96.4908	-1.22537
	96.4575	-1.2212
	96.4243	-1.22001
	96.3943	-1.21598
	96.3607	-1.21344
	96.3283	-1.21394
	96.2959	-1.2073
	96.2627	-1.19875
	96.2333	-1.1911
	96.2012	-1.17901
	96.1677	-1.17622
	96.136	-1.1811
	96.1044	-1.18016
	96.0699	-1.18263
	96.0392	-1.18572
	96.0052	-1.18578
	95.9742	-1.18281
	95.9418	-1.18246
	95.9103	-1.18188
	95.8768	-1.18257
	95.8429	-1.18424
	95.8125	-1.18505
	95.7776	-1.18386
	95.7471	-1.18051
	95.7146	-1.16817
	95.6829	-1.15801
	95.6513	-1.15351
	95.6184	-1.15218
	95.5866	-1.15276
	95.5542	-1.1522
	95.5209	-1.15353
	95.4898	-1.15502
	95.4563	-1.15593
	95.4232	-1.15668
	95.3921	-1.1561
	95.3594	-1.15509
	95.3269	-1.15515
	95.2942	-1.15452
	95.2618	-1.15333
	95.2293	-1.15193
	95.1975	-1.14989
	95.1641	-1.14714
	95.1318	-1.14312
	95.1011	-1.13061
	95.0679	-1.12451
	95.0364	-1.12019
	95.0037	-1.11655
	94.972	-1.11451
	94.9394	-1.11465
	94.907	-1.11592
	94.8738	-1.11821
	94.8415	-1.11893
	94.8087	-1.11859
	94.7767	-1.11738
	94.7454	-1.1153
	94.7114	-1.11512
	94.68	-1.11572
	94.6469	-1.11519
	94.6137	-1.11487
	94.5825	-1.10727
	94.5495	-1.08814
	94.5189	-1.08327
	94.4874	-1.08288
	94.4533	-1.08604
	94.4198	-1.08835
	94.3873	-1.08927
	94.3554	-1.08818
	94.3244	-1.08338
	94.2909	-1.08245
	94.2592	-1.08296
	94.2261	-1.0829
	94.1942	-1.08284
	94.1622	-1.08093
	94.1287	-1.07731
	94.0977	-1.07686
	94.0646	-1.07659
	94.0317	-1.0769
	93.9992	-1.07756
	93.9671	-1.07641
	93.9348	-1.07324
	93.9029	-1.07076
	93.8696	-1.07014
	93.8379	-1.06389
	93.8054	-1.05691
	93.774	-1.05596
	93.7419	-1.05573
	93.7073	-1.05626
	93.6754	-1.05713
	93.6435	-1.0552
	93.6105	-1.0544
	93.578	-1.05431
	93.5451	-1.05369
	93.5131	-1.05123
	93.4818	-1.04067
	93.449	-1.03634
	93.4173	-1.03526
	93.3844	-1.03342
	93.3519	-1.03335
	93.3198	-1.03475
	93.287	-1.03638
	93.2531	-1.03776
	93.2206	-1.03615
	93.1885	-1.02241
	93.1585	-1.01233
	93.1262	-1.01184
	93.0922	-1.01442
	93.0595	-1.01554
	93.027	-1.01325
	92.9963	-1.01051
	92.9638	-1.00748
	92.9301	-1.0071
	92.8986	-1.0079
	92.8656	-1.00735
	92.8339	-1.00873
	92.8005	-1.01023
	92.7675	-1.0104
	92.7348	-1.01155
	92.703	-1.01234
	92.6684	-1.00939
	92.6365	-0.99671
	92.6062	-0.97758
	92.5756	-0.96138
	92.5413	-0.96525
	92.5095	-0.97104
	92.4751	-0.97507
	92.4438	-0.97635
	92.4112	-0.97566
	92.38	-0.97398
	92.3472	-0.97617
	92.314	-0.97826
	92.2804	-0.9799
	92.2486	-0.98064
	92.2155	-0.98134
	92.1843	-0.98182
	92.1504	-0.98184
	92.1187	-0.98127
	92.0864	-0.96413
	92.0541	-0.95028
	92.0237	-0.94427
	91.9911	-0.94415
	91.9576	-0.94669
	91.924	-0.95034
	91.892	-0.95191
	91.8602	-0.95162
	91.8265	-0.95265
	91.7956	-0.95413
	91.761	-0.95263
	91.7297	-0.95116
	91.6978	-0.94864
	91.666	-0.94644
	91.6314	-0.94756
	91.5999	-0.94775
	91.5676	-0.94662
	91.535	-0.9456
	91.5019	-0.94628
	91.4697	-0.94708
	91.4362	-0.94498
	91.4043	-0.93951
	91.3726	-0.93491
	91.3413	-0.93341
	91.3071	-0.93383
	91.2744	-0.93466
	91.2422	-0.93399
	91.2105	-0.93245
	91.1773	-0.93269
	91.145	-0.93324
	91.1119	-0.93388
	91.0787	-0.93416
	91.0465	-0.93189
	91.014	-0.9275
	90.9827	-0.91637
	90.9497	-0.90642
	90.9184	-0.9056
	90.8858	-0.90545
	90.8525	-0.90673
	90.8201	-0.90878
	90.7871	-0.90982
	90.7548	-0.91041
	90.7217	-0.9108
	90.6905	-0.90938
	90.6574	-0.90699
	90.6249	-0.9016
	90.5933	-0.89457
	90.5608	-0.89293
	90.5288	-0.89445
	90.494	-0.89646
	90.4614	-0.89821
	90.4291	-0.89509
	90.3957	-0.88768
	90.3667	-0.87745
	90.3329	-0.86798
	90.3003	-0.87007
	90.2692	-0.87177
	90.2342	-0.87271
	90.2026	-0.87396
	90.1707	-0.87574
	90.1365	-0.8772
	90.1027	-0.87896
	90.072	-0.87238
	90.0401	-0.85719
	90.0086	-0.85314
	89.9753	-0.85484
	89.9424	-0.85741
	89.9091	-0.8591
	89.8768	-0.85996
	89.8448	-0.85467
	89.8133	-0.85049
	89.7813	-0.84968
	89.7473	-0.85124
	89.7147	-0.85335
	89.6819	-0.85531
	89.648	-0.85652
	89.6159	-0.85738
	89.5849	-0.85503
	89.551	-0.85093
	89.5186	-0.85038
	89.4875	-0.84865
	89.4544	-0.84478
	89.4219	-0.8432
	89.3897	-0.83317
	89.3578	-0.82734
	89.3259	-0.82806
	89.2934	-0.83059
	89.2582	-0.83435
	89.2261	-0.8374
	89.1929	-0.83854
	89.1602	-0.83929
	89.129	-0.83873
	89.0956	-0.83331
	89.0625	-0.83266
	89.0322	-0.82965
	88.9979	-0.82724
	88.9662	-0.82569
	88.9327	-0.82642
	88.9015	-0.82642
	88.8678	-0.82151
	88.8349	-0.81711
	88.8063	-0.81236
	88.7712	-0.81115
	88.7383	-0.81283
	88.7058	-0.81488
	88.6723	-0.81632
	88.6397	-0.81714
	88.6074	-0.8147
	88.5757	-0.81001
	88.5435	-0.80815
	88.5104	-0.8087
	88.4782	-0.80929
	88.4449	-0.80995
	88.4128	-0.81022
	88.3801	-0.81057
	88.3465	-0.81033
	88.314	-0.80927
	88.2823	-0.80677
	88.2497	-0.80517
	88.2165	-0.80275
	88.1843	-0.80147
	88.1526	-0.79796
	88.1192	-0.79473
	88.0873	-0.79501
	88.0542	-0.795
	88.0212	-0.79513
	87.9895	-0.79539
	87.9566	-0.79571
	87.9235	-0.79634
	87.8902	-0.79754
	87.8572	-0.7974
	87.8239	-0.78675
	87.794	-0.77795
	87.7622	-0.77072
	87.7283	-0.76832
	87.6955	-0.77006
	87.664	-0.77155
	87.6303	-0.7725
	87.5981	-0.77395
	87.5649	-0.77492
	87.532	-0.77501
	87.4994	-0.77502
	87.4669	-0.77457
	87.4342	-0.77402
	87.4014	-0.77336
	87.3687	-0.77219
	87.3374	-0.76191
	87.3042	-0.75984
	87.2731	-0.76043
	87.2389	-0.76077
	87.2053	-0.7617
	87.1745	-0.76248
	87.1402	-0.7631
	87.1072	-0.76401
	87.075	-0.76419
	87.042	-0.75975
	87.0098	-0.75639
	86.9788	-0.74589
	86.945	-0.74372
	86.9141	-0.74448
	86.8803	-0.74472
	86.8475	-0.74511
	86.8156	-0.74618
	86.7825	-0.74656
	86.749	-0.74651
	86.7178	-0.74361
	86.6852	-0.74112
	86.6534	-0.74192
	86.6189	-0.74311
	86.5859	-0.74421
	86.5532	-0.74458
	86.5212	-0.74017
	86.4878	-0.7383
	86.4569	-0.73737
	86.4239	-0.73725
	86.3901	-0.73807
	86.3577	-0.73756
	86.3241	-0.73404
	86.2931	-0.73173
	86.2599	-0.72868
	86.2266	-0.72705
	86.1955	-0.72573
	86.1625	-0.72503
	86.13	-0.72576
	86.0963	-0.72637
	86.0642	-0.72737
	86.0318	-0.72815
	85.9978	-0.72704
	85.9656	-0.72738
	85.9341	-0.72611
	85.8999	-0.72431
	85.8674	-0.72487
	85.8351	-0.72536
	85.8023	-0.72604
	85.7686	-0.72702
	85.7357	-0.72683
	85.7033	-0.72306
	85.6715	-0.70731
	85.6395	-0.69057
	85.6082	-0.68878
	85.575	-0.68984
	85.5419	-0.69118
	85.5094	-0.69299
	85.4759	-0.69415
	85.4438	-0.69456
	85.4117	-0.69462
	85.3791	-0.6955
	85.3461	-0.69698
	85.3124	-0.69799
	85.2789	-0.69889
	85.2482	-0.69886
	85.2157	-0.69809
	85.1815	-0.69723
	85.1489	-0.69817
	85.1173	-0.69813
	85.0829	-0.69589
	85.0506	-0.69144
	85.0202	-0.68022
	84.9878	-0.66865
	84.9547	-0.66922
	84.9227	-0.67064
	84.8892	-0.67214
	84.8569	-0.67388
	84.8227	-0.67565
	84.7913	-0.67679
	84.7567	-0.67772
	84.7263	-0.67824
	84.6918	-0.67759
	84.6606	-0.67693
	84.628	-0.67528
	84.5949	-0.67455
	84.5625	-0.67509
	84.5293	-0.66683
	84.4961	-0.66624
	84.4666	-0.66667
	84.4308	-0.66697
	84.3988	-0.66745
	84.3668	-0.66021
	84.3342	-0.6461
	84.3031	-0.64476
	84.2703	-0.64542
	84.2376	-0.64743
	84.2037	-0.64916
	84.1716	-0.65148
	84.1375	-0.65318
	84.1034	-0.65434
	84.0721	-0.65519
	84.0398	-0.65473
	84.0054	-0.65454
	83.9741	-0.65335
	83.9411	-0.64808
	83.9089	-0.64505
	83.8766	-0.6398
	83.8435	-0.63961
	83.812	-0.64075
	83.7777	-0.64139
	83.7456	-0.64238
	83.713	-0.64329
	83.6803	-0.64369
	83.6461	-0.64447
	83.6154	-0.64371
	83.5818	-0.64339
	83.5495	-0.64406
	83.5159	-0.6434
	83.484	-0.63992
	83.4517	-0.63824
	83.42	-0.63717
	83.3856	-0.63786
	83.3533	-0.63839
	83.3209	-0.63893
	83.2887	-0.63956
	83.2546	-0.64025
	83.2213	-0.64104
	83.19	-0.64019
	83.1564	-0.63161
	83.1237	-0.62921
	83.0927	-0.62464
	83.0593	-0.62031
	83.0264	-0.62097
	82.9941	-0.62188
	82.9598	-0.62296
	82.9281	-0.62396
	82.8947	-0.6244
	82.8621	-0.6245
	82.8301	-0.62004
	82.7966	-0.60582
	82.766	-0.60485
	82.7343	-0.60518
	82.6988	-0.60696
	82.6671	-0.6094
	82.6328	-0.60944
	82.6008	-0.60685
	82.5699	-0.60335
	82.5373	-0.6021
	82.5037	-0.60367
	82.4705	-0.60565
	82.4373	-0.60687
	82.4041	-0.6075
	82.3723	-0.60604
	82.3404	-0.60534
	82.3068	-0.60566
	82.2738	-0.60644
	82.241	-0.60502
	82.2081	-0.60361
	82.177	-0.59773
	82.1432	-0.59403
	82.1115	-0.59409
	82.0785	-0.59489
	82.0445	-0.59595
	82.0118	-0.59698
	81.9786	-0.59734
	81.9473	-0.59647
	81.9143	-0.59374
	81.8821	-0.59191
	81.8495	-0.59157
	81.8166	-0.59168
	81.7841	-0.59267
	81.7511	-0.59379
	81.7169	-0.59405
	81.685	-0.59217
	81.6535	-0.59095
	81.6206	-0.58977
	81.5865	-0.59064
	81.5553	-0.59132
	81.5212	-0.59165
	81.4891	-0.59193
	81.4559	-0.59111
	81.4232	-0.58878
	81.3915	-0.58501
	81.3583	-0.58108
	81.3261	-0.57726
	81.2929	-0.57695
	81.2609	-0.57749
	81.2272	-0.57808
	81.1933	-0.57868
	81.1616	-0.57545
	81.1289	-0.57067
	81.0975	-0.56881
	81.0641	-0.56879
	81.0306	-0.56969
	80.9986	-0.57052
	80.9652	-0.57084
	80.933	-0.57061
	80.8999	-0.56988
	80.8679	-0.56854
	80.8346	-0.56686
	80.803	-0.56693
	80.77	-0.5675
	80.7367	-0.56837
	80.7035	-0.56971
	80.6703	-0.56939
	80.6372	-0.56513
	80.6063	-0.55893
	80.5734	-0.55351
	80.5408	-0.55293
	80.5075	-0.55341
	80.475	-0.55284
	80.4424	-0.55176
	80.4097	-0.55227
	80.377	-0.5529
	80.3435	-0.55193
	80.3108	-0.54615
	80.2792	-0.54275
	80.2475	-0.54177
	80.2125	-0.54265
	80.1804	-0.54359
	80.148	-0.54366
	80.1152	-0.5429
	80.0821	-0.54331
	80.0496	-0.54399
	80.0164	-0.54433
	79.9834	-0.54459
	79.951	-0.544
	79.918	-0.53824
	79.885	-0.5335
	79.8544	-0.52716
	79.8214	-0.52394
	79.7889	-0.5244
	79.7554	-0.52578
	79.7212	-0.52714
	79.6894	-0.52815
	79.6561	-0.52826
	79.624	-0.5256
	79.5912	-0.52443
	79.5589	-0.52212
	79.5256	-0.52238
	79.4935	-0.52322
	79.4592	-0.52417
	79.4263	-0.52498
	79.3944	-0.52396
	79.3616	-0.51662
	79.3291	-0.50731
	79.2966	-0.49999
	79.2644	-0.4964
	79.2322	-0.49679
	79.1987	-0.49829
	79.166	-0.49997
	79.1327	-0.50127
	79.1004	-0.50257
	79.067	-0.50424
	79.0333	-0.50547
	78.9993	-0.50538
	78.9682	-0.50261
	78.9364	-0.49335
	78.9031	-0.49097
	78.8716	-0.48897
	78.8376	-0.48872
	78.8067	-0.4888
	78.773	-0.49049
	78.7398	-0.49305
	78.7065	-0.49463
	78.6729	-0.49181
	78.6416	-0.48582
	78.6108	-0.48425
	78.576	-0.48482
	78.5426	-0.49059
	78.511	-0.49215
	78.4753	-0.49301
	78.4444	-0.4906
	78.4122	-0.47564
	78.3795	-0.47042
	78.3478	-0.47169
	78.3141	-0.47344
	78.2802	-0.47469
	78.2479	-0.47578
	78.2153	-0.47572
	78.1823	-0.4767
	78.15	-0.47695
	78.1167	-0.47357
	78.0845	-0.47178
	78.0526	-0.46967
	78.0188	-0.4699
	77.9875	-0.47114
	77.9542	-0.47233
	77.9194	-0.47344
	77.8875	-0.47452
	77.8543	-0.47393
	77.8212	-0.46986
	77.7894	-0.46585
	77.7578	-0.46066
	77.7243	-0.45458
	77.6924	-0.45395
	77.6597	-0.45561
	77.6272	-0.45687
	77.5919	-0.45778
	77.5617	-0.45896
	77.5291	-0.45967
	77.4942	-0.46114
	77.462	-0.4626
	77.4274	-0.46366
	77.3959	-0.46417
	77.3626	-0.46123
	77.3298	-0.45668
	77.2987	-0.44953
	77.2653	-0.44539
	77.2325	-0.44607
	77.1999	-0.44627
	77.1662	-0.44379
	77.1342	-0.44392
	77.1025	-0.44504
	77.0683	-0.44616
	77.0338	-0.44734
	77.003	-0.44773
	76.9689	-0.44648
	76.9372	-0.4465
	76.9033	-0.44744
	76.8715	-0.44689
	76.8383	-0.44573
	76.8059	-0.44333
	76.7743	-0.43997
	76.7404	-0.43488
	76.7085	-0.43435
	76.6767	-0.43464
	76.6427	-0.43598
	76.6094	-0.43739
	76.5754	-0.4379
	76.5435	-0.43242
	76.513	-0.41847
	76.4799	-0.41816
	76.4469	-0.42046
	76.4106	-0.42188
	76.3791	-0.42247
	76.3475	-0.41047
	76.3149	-0.38263
	76.2829	-0.38621
	76.2512	-0.39029
	76.2174	-0.39478
	76.184	-0.39797
	76.1504	-0.40076
	76.1188	-0.40274
	76.0856	-0.40456
	76.0516	-0.40653
	76.0184	-0.40771
	75.985	-0.40856
	75.9542	-0.40276
	75.9203	-0.39423
	75.8889	-0.39019
	75.8566	-0.39121
	75.8235	-0.39228
	75.7895	-0.39423
	75.7573	-0.395
	75.7253	-0.39394
	75.6927	-0.39445
	75.6594	-0.39552
	75.6268	-0.39656
	75.5931	-0.39769
	75.561	-0.39845
	75.5275	-0.39948
	75.4952	-0.40044
	75.4612	-0.40132
	75.4279	-0.40201
	75.3967	-0.40092
	75.3625	-0.39629
	75.3308	-0.39282
	75.2985	-0.37809
	75.2646	-0.37299
	75.234	-0.37243
	75.1997	-0.37137
	75.1671	-0.37115
	75.1358	-0.37189
	75.1026	-0.37277
	75.069	-0.37447
	75.0359	-0.37576
	75.0035	-0.37704
	74.9699	-0.37828
	74.9359	-0.37922
	74.9039	-0.37923
	74.8707	-0.37772
	74.8382	-0.37352
	74.8051	-0.36959
	74.7735	-0.3612
	74.7408	-0.35848
	74.708	-0.35808
	74.6743	-0.35829
	74.6422	-0.3575
	74.6104	-0.35698
	74.5773	-0.3567
	74.5439	-0.35762
	74.5109	-0.35843
	74.4784	-0.35803
	74.4451	-0.35222
	74.4142	-0.35133
	74.3813	-0.3515
	74.3475	-0.3524
	74.3151	-0.35361
	74.2813	-0.35363
	74.2491	-0.3492
	74.2167	-0.34658
	74.1853	-0.34524
	74.1504	-0.34577
	74.1178	-0.34621
	74.0857	-0.33754
	74.0533	-0.32828
	74.0216	-0.32502
	73.9871	-0.3258
	73.9551	-0.32652
	73.9216	-0.32729
	73.89	-0.32707
	73.8558	-0.3273
	73.8236	-0.32773
	73.7902	-0.32783
	73.7582	-0.32792
	73.724	-0.32764
	73.691	-0.32626
	73.6587	-0.32196
	73.627	-0.31545
	73.5943	-0.31478
	73.5617	-0.31148
	73.5269	-0.30706
	73.4962	-0.30256
	73.4632	-0.29775
	73.4309	-0.29752
	73.3976	-0.29919
	73.3648	-0.30082
	73.3309	-0.30092
	73.2997	-0.29875
	73.2664	-0.29632
	73.2333	-0.29201
	73.201	-0.29151
	73.1693	-0.29061
	73.1348	-0.28979
	73.1024	-0.29063
	73.0696	-0.28809
	73.0362	-0.28166
	73.005	-0.26834
	72.9718	-0.25763
	72.94	-0.2539
	72.9069	-0.25512
	72.8745	-0.25536
	72.8404	-0.25574
	72.8094	-0.25546
	72.7749	-0.25595
	72.7428	-0.25762
	72.7097	-0.25734
	72.6757	-0.25729
	72.6448	-0.25661
	72.6105	-0.25466
	72.5785	-0.25103
	72.5447	-0.24415
	72.5142	-0.22326
	72.4801	-0.22147
	72.4493	-0.22301
	72.4148	-0.2246
	72.381	-0.22596
	72.3502	-0.22109
	72.3166	-0.20925
	72.2854	-0.20355
	72.2522	-0.20121
	72.2195	-0.20269
	72.1873	-0.20748
	72.1536	-0.21018
	72.1207	-0.21225
	72.0876	-0.21165
	72.0547	-0.20399
	72.0221	-0.19627
	71.9906	-0.17514
	71.957	-0.16323
	71.9254	-0.16098
	71.8924	-0.16001
	71.8599	-0.16081
	71.8274	-0.16291
	71.7948	-0.16354
	71.7606	-0.16119
	71.7288	-0.15351
	71.6966	-0.14345
	71.6641	-0.14245
	71.6318	-0.14816
	71.5973	-0.14977
	71.5639	-0.14927
	71.5336	-0.13461
	71.4994	-0.11747
	71.4681	-0.11833
	71.4355	-0.1215
	71.4014	-0.12353
	71.3685	-0.12306
	71.3365	-0.11147
	71.3042	-0.09944
	71.2726	-0.09254
	71.2395	-0.09428
	71.2062	-0.09637
	71.1737	-0.09824
	71.1411	-0.09837
	71.1078	-0.09404
	71.0759	-0.08793
	71.0426	-0.08272
	71.0103	-0.0818
	70.9776	-0.08004
	70.9445	-0.07276
	70.9125	-0.06222
	70.8809	-0.05176
	70.8468	-0.04425
	70.8145	-0.04398
	70.7825	-0.04698
	70.7498	-0.04891
	70.7161	-0.05422
	70.6838	-0.05426
	70.6504	-0.04692
	70.6187	-0.02888
	70.5857	-0.01017
	70.5548	-0.00405
	70.5216	-0.000999
	70.4889	3.47e-05
	70.4564	-0.000864
	70.424	-0.00328
	70.3914	-0.00599
	70.3558	-0.00771
	70.3249	-0.00331
	70.2924	0.01418
	70.2606	0.02891
	70.2271	0.02927
	70.1949	0.03342
	70.1622	0.03511
	70.1301	0.03479
	70.0968	0.04078
	70.0633	0.05687
	70.0325	0.06817
	70.0003	0.06924
	69.9678	0.06943
	69.9346	0.05562
	69.9033	0.04675
	69.868	0.04139
	69.8352	0.03865
	69.802	0.04721
	69.7708	0.06337
	69.7377	0.07972
	69.7056	0.08149
	69.6739	0.07928
	69.6405	0.07748
	69.6072	0.07726
	69.5752	0.08048
	69.5426	0.08137
	69.5112	0.08047
	69.4762	0.0808
	69.444	0.07992
	69.4127	0.08368
	69.3782	0.08799
	69.347	0.08947
	69.3144	0.09337
	69.2812	0.09394
	69.2504	0.09027
	69.2157	0.08771
	69.1827	0.08504
	69.1493	0.0841
	69.1163	0.08439
	69.0848	0.08432
	69.0512	0.08544
	69.0184	0.08708
	68.9862	0.08918
	68.9535	0.08848
	68.9209	0.08726
	68.8862	0.08606
	68.8543	0.0864
	68.8223	0.09748
	68.7899	0.10588
	68.7567	0.10578
	68.7249	0.10372
	68.6918	0.09431
	68.6576	0.0714
	68.623	0.05296
	68.5902	0.0484
	68.557	0.04812
	68.525	0.05021
	68.4937	0.05279
	68.4599	0.05265
	68.4277	0.05171
	68.3936	0.05111
	68.3598	0.05044
	68.3294	0.04994
	68.2943	0.05034
	68.2619	0.05012
	68.2295	0.04957
	68.1958	0.04884
	68.1636	0.04809
	68.1286	0.04724
	68.0964	0.04721
	68.0636	0.04772
	68.0319	0.0482
	67.9978	0.04742
	67.9654	0.04677
	67.9316	0.046
	67.9005	0.04531
	67.8658	0.0446
	67.8338	0.04344
	67.8004	0.04259
	67.7665	0.04192
	67.7353	0.0413
	67.7012	0.04036
	67.6697	0.03936
	67.6342	0.03797
	67.6023	0.03653
	67.5701	0.03562
	67.536	0.03477
	67.5032	0.03367
	67.4703	0.03284
	67.4365	0.03245
	67.4046	0.03267
	67.372	0.03256
	67.339	0.0318
	67.3059	0.03013
	67.2717	0.02696
	67.2385	0.02581
	67.2068	0.02447
	67.1734	0.02288
	67.1391	0.01995
	67.1057	0.01781
	67.0731	0.01772
	67.0396	0.01726
	67.0084	0.01658
	66.9752	0.01572
	66.9417	0.01481
	66.9082	0.01344
	66.8765	0.01244
	66.8421	0.01121
	66.809	0.00473
	66.7759	0.000968
	66.7418	-0.000461
	66.7096	-0.00139
	66.6761	-0.00215
	66.6441	-0.00299
	66.6112	-0.00628
	66.5776	-0.01452
	66.5439	-0.02312
	66.5109	-0.02671
	66.478	-0.0282
	66.4445	-0.0299
	66.4109	-0.03138
	66.3779	-0.03218
	66.3457	-0.03179
	66.3124	-0.03177
	66.2814	-0.03205
	66.246	-0.03236
	66.2145	-0.03351
	66.1821	-0.03459
	66.1471	-0.03833
	66.1144	-0.04405
	66.0814	-0.04549
	66.0474	-0.04616
	66.0156	-0.04697
	65.9831	-0.04771
	65.948	-0.04868
	65.9159	-0.04969
	65.8831	-0.05033
	65.8494	-0.05133
	65.8174	-0.05736
	65.7828	-0.05949
	65.7484	-0.06018
	65.7171	-0.05887
	65.6848	-0.05311
	65.6507	-0.05266
	65.6189	-0.05381
	65.5852	-0.05518
	65.5514	-0.05609
	65.519	-0.05698
	65.4863	-0.05893
	65.4524	-0.06148
	65.4188	-0.06482
	65.3858	-0.0688
	65.3528	-0.06975
	65.3182	-0.0705
	65.2869	-0.07111
	65.2535	-0.06655
	65.2206	-0.06357
	65.1896	-0.06411
	65.1563	-0.06569
	65.1229	-0.07886
	65.0883	-0.10097
	65.0548	-0.10316
	65.0211	-0.1037
	64.9897	-0.10413
	64.9557	-0.10443
	64.9225	-0.105
	64.8898	-0.1056
	64.8564	-0.10612
	64.8234	-0.10664
	64.7908	-0.1072
	64.7573	-0.10748
	64.7246	-0.1075
	64.6928	-0.10807
	64.6593	-0.10879
	64.625	-0.11318
	64.5922	-0.12624
	64.5588	-0.14295
	64.5246	-0.14962
	64.4901	-0.15284
	64.4583	-0.15169
	64.4247	-0.14968
	64.3924	-0.14788
	64.3601	-0.14706
	64.3266	-0.14667
	64.2944	-0.14697
	64.2612	-0.14742
	64.2285	-0.14779
	64.1946	-0.14834
	64.1615	-0.14929
	64.1272	-0.14989
	64.0944	-0.15033
	64.0626	-0.15084
	64.0296	-0.15145
	63.9949	-0.15212
	63.9616	-0.15276
	63.9289	-0.15098
	63.8965	-0.14344
	63.864	-0.13948
	63.8318	-0.13859
	63.7985	-0.13825
	63.7655	-0.1396
	63.7329	-0.14125
	63.6975	-0.14642
	63.6647	-0.14998
	63.6314	-0.14979
	63.5981	-0.14718
	63.5672	-0.14704
	63.5337	-0.14794
	63.4994	-0.15302
	63.4656	-0.15511
	63.4324	-0.15586
	63.4009	-0.15581
	63.3662	-0.15469
	63.3344	-0.15524
	63.3022	-0.15556
	63.2672	-0.15594
	63.2347	-0.15643
	63.2022	-0.15702
	63.17	-0.15778
	63.1364	-0.15974
	63.1026	-0.16106
	63.0693	-0.16236
	63.0365	-0.16309
	63.0034	-0.16383
	62.9705	-0.16452
	62.9376	-0.16522
	62.9049	-0.16595
	62.8717	-0.16687
	62.8383	-0.16787
	62.8049	-0.16834
	62.7719	-0.1644
	62.7395	-0.16315
	62.7087	-0.16356
	62.6732	-0.16484
	62.6397	-0.16894
	62.6066	-0.17074
	62.5737	-0.17134
	62.5406	-0.17196
	62.5091	-0.17262
	62.4749	-0.1734
	62.4414	-0.17416
	62.4085	-0.17517
	62.3767	-0.17519
	62.3418	-0.17459
	62.3116	-0.17506
	62.2771	-0.1762
	62.2436	-0.18304
	62.2098	-0.19
	62.1761	-0.19334
	62.1439	-0.19396
	62.109	-0.19017
	62.0786	-0.1882
	62.0457	-0.18565
	62.0119	-0.18592
	61.9803	-0.18676
	61.9448	-0.18797
	61.9133	-0.18895
	61.8782	-0.1903
	61.8462	-0.19025
	61.813	-0.18606
	61.7821	-0.1839
	61.7493	-0.18469
	61.7149	-0.18806
	61.6812	-0.19546
	61.6489	-0.20119
	61.6149	-0.20256
	61.5805	-0.20124
	61.549	-0.19193
	61.5175	-0.1844
	61.4845	-0.18408
	61.4512	-0.18671
	61.417	-0.18951
	61.3836	-0.19148
	61.3512	-0.19948
	61.3171	-0.20381
	61.2811	-0.20494
	61.25	-0.20426
	61.2188	-0.19312
	61.1857	-0.18698
	61.1529	-0.18826
	61.1194	-0.19213
	61.0862	-0.19492
	61.0512	-0.19627
	61.0201	-0.19756
	60.9873	-0.19871
	60.9527	-0.20062
	60.9191	-0.20408
	60.887	-0.20577
	60.8533	-0.20682
	60.8202	-0.20783
	60.7869	-0.20866
	60.7552	-0.20926
	60.7212	-0.21028
	60.6898	-0.21325
	60.6548	-0.22039
	60.6208	-0.22806
	60.5889	-0.23412
	60.5559	-0.23907
	60.5225	-0.25011
	60.4893	-0.25783
	60.4553	-0.2593
	60.423	-0.25995
	60.3902	-0.26022
	60.3571	-0.2602
	60.3239	-0.26037
	60.2906	-0.26087
	60.2585	-0.261
	60.2242	-0.26046
	60.192	-0.26057
	60.1585	-0.26071
	60.1256	-0.26128
	60.0934	-0.26196
	60.0584	-0.26272
	60.0258	-0.26334
	59.9922	-0.25563
	59.9595	-0.23694
	59.9278	-0.23184
	59.8952	-0.23193
	59.8609	-0.2338
	59.8271	-0.23682
	59.7944	-0.23778
	59.7623	-0.2383
	59.7289	-0.23906
	59.696	-0.23996
	59.6625	-0.24085
	59.6283	-0.24151
	59.5972	-0.24134
	59.5641	-0.24147
	59.531	-0.24235
	59.4972	-0.24329
	59.4636	-0.24455
	59.4313	-0.24548
	59.3974	-0.2464
	59.365	-0.24714
	59.3321	-0.24718
	59.2989	-0.24471
	59.2665	-0.24474
	59.2343	-0.24485
	59.2002	-0.24562
	59.1686	-0.24699
	59.1338	-0.24816
	59.1002	-0.24909
	59.0679	-0.24968
	59.0353	-0.24982
	59.0027	-0.25058
	58.968	-0.25138
	58.9355	-0.25228
	58.903	-0.25312
	58.8685	-0.25405
	58.8364	-0.25487
	58.8019	-0.25457
	58.7705	-0.25088
	58.7374	-0.24772
	58.7056	-0.2477
	58.6726	-0.24862
	58.6375	-0.24984
	58.6058	-0.25263
	58.572	-0.25494
	58.5383	-0.25751
	58.5053	-0.25939
	58.471	-0.25993
	58.4393	-0.25908
	58.4068	-0.259
	58.3736	-0.25913
	58.3406	-0.26023
	58.3069	-0.26114
	58.2734	-0.26191
	58.242	-0.26253
	58.2084	-0.2631
	58.175	-0.26341
	58.142	-0.26364
	58.1103	-0.26409
	58.0767	-0.26482
	58.0435	-0.26597
	58.0101	-0.26731
	57.976	-0.26813
	57.9441	-0.26888
	57.9117	-0.26917
	57.8778	-0.2698
	57.8457	-0.27061
	57.8114	-0.27104
	57.7786	-0.27128
	57.7468	-0.27128
	57.7134	-0.27131
	57.6802	-0.27254
	57.6463	-0.27963
	57.6126	-0.28359
	57.578	-0.28426
	57.5471	-0.28438
	57.5139	-0.28239
	57.4809	-0.28128
	57.4475	-0.2829
	57.415	-0.28364
	57.3801	-0.28437
	57.3479	-0.285
	57.3145	-0.28562
	57.2822	-0.28632
	57.2488	-0.28704
	57.2145	-0.28778
	57.1829	-0.28749
	57.1496	-0.28653
	57.118	-0.28683
	57.084	-0.2876
	57.0505	-0.28854
	57.0179	-0.28939
	56.985	-0.28993
	56.9523	-0.29054
	56.9186	-0.29127
	56.8858	-0.29271
	56.852	-0.29442
	56.8186	-0.29347
	56.7858	-0.29121
	56.7553	-0.28963
	56.7212	-0.29046
	56.6872	-0.29317
	56.6531	-0.29444
	56.6205	-0.29205
	56.5884	-0.28457
	56.5558	-0.28143
	56.5229	-0.28217
	56.4888	-0.28346
	56.4557	-0.28453
	56.4217	-0.28529
	56.3896	-0.28498
	56.3572	-0.28548
	56.324	-0.28636
	56.2903	-0.28823
	56.2577	-0.29239
	56.2231	-0.29517
	56.1895	-0.29594
	56.1571	-0.29529
	56.1246	-0.29448
	56.0928	-0.29429
	56.0586	-0.29521
	56.0257	-0.30018
	55.9919	-0.30193
	55.9579	-0.30268
	55.927	-0.30334
	55.8935	-0.30367
	55.8599	-0.30429
	55.8274	-0.30511
[truncated: 9,055 more rows]

## Sheet: Supplementary Fig. 7
Supplementary Figure	Supplementary Fig. 7e				Supplementary Fig. 7f
Coordinate	x	y			x	y
Unit	(mm)	(mm)			(mm)	(mm)
	0.15	-1.39e-14			0	-6.94e-15
	0.599	6.89			-0.136	2.58
	1.5	9.88			-0.407	5.83
	2.84	13			-0.814	8.81
	3.89	15.4			-1.63	10.8
	5.09	18.9			-2.58	14.2
	8.09	22			-2.98	15.2
	10	25.2			-3.39	16.4
	12.4	29.3			-4.61	19.3
	16.9	33.5			-6.51	21.6
	21.1	35.2			-8.81	24.3
	23.7	36.7			-11.9	26
					-16	28.6

## Sheet: Supplementary Fig. 13
Supplementary Figure	Supplementary Fig. 13
Stretching rate	1.05		1.1		1.2		1.3		1.4		1.5
Coordinate	Strain	Stress	Strain	Stress	Strain	Stress	Strain	Stress	Strain	Stress	Strain	Stress
Unit	(%)	(MPa)	(%)	(MPa)	(%)	(MPa)	(%)	(MPa)	(%)	(MPa)	(%)	(MPa)
	0.120864	0.00141143	0.235566	0.000793939	0.172151	0.00163356	0.228855	0.00291542	0.24082	0.00547709	0.305006	0.00906898
	0.593164	0.00265482	0.753278	0.00290029	0.668748	0.00334484	0.714214	0.00547046	0.72066	0.00879123	0.825645	0.0146162
	1.06552	0.00350648	1.27107	0.00442044	1.16543	0.00472792	1.19969	0.00757936	1.20063	0.0104839	1.34631	0.0180066
	1.53789	0.00427346	1.78886	0.00581058	1.66211	0.00614709	1.68519	0.00951022	1.68057	0.0127799	1.867	0.0208063
	2.01023	0.00502187	2.30665	0.00713071	2.15878	0.00760798	2.17065	0.0115645	2.1605	0.0150772	2.38767	0.0232087
	2.4826	0.00574114	2.82442	0.00829083	2.65546	0.00903293	2.65615	0.0133705	2.64048	0.0172746	2.90836	0.0244558
	2.95497	0.00643732	3.34219	0.00961096	3.15214	0.0104208	3.14164	0.0151053	3.12044	0.0192326	3.42902	0.0248352
	3.42731	0.00720467	3.85999	0.0108111	3.64882	0.0118364	3.62711	0.0166807	3.60038	0.0210154	3.94969	0.026841
	3.89967	0.00794546	4.37778	0.0118512	4.14549	0.0131979	4.11259	0.0181189	4.08033	0.0227406	4.47036	0.0287461
	4.37204	0.00867548	4.89555	0.0128913	4.64219	0.0146558	4.5981	0.0194306	4.56029	0.024265	4.99103	0.0305936
	4.8444	0.00948977	5.41332	0.0138914	5.13885	0.0161089	5.08357	0.0207762	5.04023	0.0257792	5.51172	0.0322347
	5.31675	0.0103076	5.93113	0.0147515	5.63553	0.0174755	5.56905	0.0219991	5.52019	0.0271682	6.03238	0.0338259
	5.7891	0.0110771	6.4489	0.0156016	6.1322	0.018631	6.05453	0.0231885	6.00014	0.0285727	6.55306	0.0353953
	6.26146	0.0118392	6.9667	0.0164616	6.62888	0.0197332	6.54002	0.0242719	6.48012	0.0297191	7.07373	0.0372238
	6.73382	0.0125646	7.48446	0.0172017	7.12555	0.0208237	7.02551	0.025513	6.96006	0.031128	7.5944	0.0388498
	7.20619	0.0132765	8.00226	0.0179618	7.62226	0.0217574	7.51098	0.026796	7.44001	0.0326288	8.11507	0.0403665
	7.67853	0.0140118	8.52005	0.0188519	8.11892	0.0228471	7.99646	0.0279401	7.91995	0.0339998	8.63574	0.0418591
	8.1509	0.0146852	9.03781	0.019792	8.61559	0.0237863	8.48192	0.0290154	8.39991	0.0352182	9.15642	0.04327
	8.62324	0.0153742	9.55558	0.0205321	9.11225	0.0246505	8.96741	0.0299295	8.87987	0.0363525	9.67709	0.0445149
	9.09561	0.0160608	10.0734	0.0212521	9.60893	0.0258361	9.45291	0.0309464	9.35984	0.0373659	10.1978	0.0459222
	9.56797	0.0167953	10.5912	0.0219222	10.1056	0.0268539	9.93838	0.0319646	9.83979	0.0385794	10.7184	0.0472533
	10.0403	0.0174618	11.109	0.0226023	10.6023	0.0278315	10.4239	0.0329184	10.3197	0.0396772	11.2391	0.0485141
	10.5127	0.0181171	11.6267	0.0232223	11.099	0.028741	10.9094	0.0337909	10.7997	0.040736	11.7598	0.0497158
	10.985	0.0187295	12.1445	0.0238524	11.5956	0.0295708	11.3948	0.0346657	11.2796	0.0416334	12.2805	0.0512408
	11.4574	0.0193207	12.6623	0.0244324	12.0924	0.0303629	11.8803	0.03576	11.7596	0.042818	12.8011	0.0526631
	11.9298	0.019916	13.1801	0.0250325	12.589	0.0312229	12.3658	0.0368494	12.2395	0.044157	13.3218	0.0539708
	12.4021	0.0204632	13.6979	0.0257426	13.0857	0.0319403	12.8513	0.0377735	12.7195	0.0452997	13.8425	0.055192
	12.8745	0.0210224	14.2156	0.0265026	13.5824	0.0327317	13.3368	0.0386296	13.1994	0.0462577	14.3632	0.056288
	13.3468	0.0215495	14.7334	0.0271927	14.0791	0.0334196	13.8223	0.0396224	13.6794	0.0472582	14.8838	0.0576043
	13.8192	0.0220894	15.2512	0.0277628	14.5757	0.0344374	14.3077	0.0404642	14.1593	0.0482379	15.4045	0.0587458
	14.2916	0.0226768	15.7691	0.0282328	15.0724	0.0353786	14.7933	0.0413015	14.6393	0.0492865	15.9252	0.0598834
	14.7639	0.0232258	16.2867	0.0288029	15.5691	0.0361497	15.2787	0.0421054	15.1192	0.050142	16.4458	0.0609997
	15.2362	0.0237538	16.8045	0.0293229	16.0657	0.0368758	15.7642	0.0430641	15.5992	0.0511023	16.9665	0.062195
	15.7086	0.024237	17.3224	0.029873	16.5624	0.0376521	16.2497	0.0438028	16.0792	0.0519679	17.4872	0.0636331
	16.181	0.0247138	17.8401	0.030303	17.0591	0.038309	16.7351	0.0448246	16.5591	0.0530691	18.0078	0.0648853
	16.6533	0.0251974	18.3579	0.0307731	17.5558	0.0390696	17.2206	0.0458639	17.0391	0.0542012	18.5285	0.066059
	17.1257	0.0256799	18.8757	0.0315432	18.0524	0.0397223	17.7061	0.0467589	17.519	0.0552792	19.0492	0.0672263
	17.598	0.0261309	19.3935	0.0321632	18.5491	0.0403902	18.1916	0.0476016	17.999	0.0562422	19.5698	0.0684195
	18.0704	0.0265481	19.9113	0.0326933	19.0458	0.0409985	18.6771	0.0484372	18.4789	0.0572203	20.0906	0.0695067
	18.5428	0.0270247	20.429	0.0331933	19.5425	0.0419957	19.1626	0.0492507	18.9589	0.0580668	20.6112	0.0706262
	19.0151	0.0275453	20.9468	0.0336834	20.0392	0.0428129	19.648	0.0501239	19.4388	0.0589935	21.1319	0.0717707
	19.4875	0.028043	21.4646	0.0342434	20.5358	0.043593	20.1335	0.0508931	19.9188	0.059901	21.6526	0.0728394
	19.9598	0.028473	21.9824	0.0345735	21.0325	0.0442648	20.619	0.0517379	20.3987	0.0608312	22.1732	0.073955
	20.4322	0.0289251	22.5002	0.0351435	21.5292	0.0449961	21.1045	0.0524899	20.8787	0.0616215	22.6939	0.0753761
	20.9046	0.0293795	23.0179	0.0355836	22.0259	0.0455803	21.59	0.0534671	21.3587	0.0626024	23.2146	0.0766008
	21.3769	0.0297777	23.5357	0.0359936	22.5225	0.0462351	22.0755	0.0545071	21.8386	0.0638035	23.7352	0.0777795
	21.8493	0.0301846	24.0535	0.0366137	23.0192	0.0468406	22.5609	0.055387	22.3186	0.0648688	24.2559	0.0790279
	22.3216	0.0306124	24.5713	0.0372337	23.5159	0.0475029	23.0464	0.0562324	22.7985	0.0658031	24.7766	0.0800996
	22.794	0.031023	25.089	0.0377938	24.0126	0.0481156	23.5319	0.0569974	23.2784	0.0666924	25.2973	0.0812083
	23.2663	0.0314286	25.6068	0.0383038	24.5093	0.0490401	24.0174	0.0578867	23.7584	0.0676097	25.818	0.0823327
	23.7387	0.03191	26.1246	0.0386439	25.006	0.0497984	24.5029	0.0587168	24.2384	0.0685014	26.3386	0.083561
	24.211	0.0323755	26.6424	0.0391339	25.5026	0.0505463	24.9884	0.059489	24.7183	0.0694154	26.8593	0.0845344
	24.6834	0.0328198	27.1602	0.039604	25.9993	0.0512733	25.4738	0.0603584	25.1983	0.0702731	27.3799	0.0857527
	25.1557	0.0332091	27.678	0.040074	26.4959	0.0519467	25.9593	0.0610683	25.6782	0.0711393	27.9006	0.0871731
	25.6282	0.0335918	28.1958	0.040434	26.9926	0.0525414	26.4448	0.062091	26.1582	0.0722589	28.4213	0.0885154
	26.1005	0.0340261	28.7136	0.0408641	27.4893	0.0531725	26.9303	0.0631042	26.6381	0.0734115	28.9419	0.0897224
	26.5728	0.0344338	29.2314	0.0415242	27.986	0.0538251	27.4158	0.0639815	27.1181	0.0744492	29.4626	0.0908896
	27.0452	0.0348133	29.7491	0.0421142	28.4827	0.0544564	27.9012	0.0648017	27.598	0.075381	29.9833	0.0920854
	27.5176	0.0351749	30.2669	0.0425643	28.9794	0.0550343	28.3867	0.0656518	28.078	0.0763021	30.5039	0.0932809
	27.9899	0.0356125	30.7847	0.0430343	29.476	0.0559404	28.8722	0.0664634	28.5579	0.0772375	31.0246	0.0944347
	28.4624	0.0361134	31.3026	0.0434843	29.9728	0.0567492	29.3578	0.067346	29.038	0.078226	31.5455	0.0956497
	28.9347	0.0365537	31.8202	0.0439644	30.4694	0.0575169	29.8431	0.0680756	29.5178	0.0790449	32.0659	0.0967654
	29.4069	0.0369041	32.338	0.0443744	30.9658	0.0581731	30.3286	0.068942	29.9976	0.0800343	32.5864	0.0980641
	29.8793	0.0373383	32.8558	0.0447945	31.4626	0.058815	30.814	0.069711	30.4776	0.0808693	33.1072	0.0995426
	30.3517	0.0377316	33.3735	0.0452045	31.9593	0.0594575	31.2994	0.0707833	30.9576	0.0820505	33.6279	0.100932
	30.8239	0.0381461	33.8913	0.0457046	32.456	0.0601418	31.7851	0.0717273	31.4375	0.0832354	34.1486	0.102143
	31.2963	0.0385081	34.409	0.0463346	32.9527	0.0607837	32.2705	0.072651	31.9175	0.0843631	34.6693	0.103468
	31.7686	0.0389136	34.9268	0.0469047	33.4493	0.0613388	32.7559	0.0734998	32.3974	0.0852667	35.1898	0.104711
	32.241	0.039314	35.4446	0.0473447	33.9459	0.0620114	33.2414	0.0743749	32.8774	0.0863554	35.7106	0.105965
	32.7134	0.0397169	35.9624	0.0478748	34.4427	0.0629334	33.7269	0.0752473	33.3573	0.0873061	36.2312	0.107201
	33.1858	0.0401464	36.4802	0.0482748	34.9393	0.0637084	34.2124	0.0761123	33.8373	0.0882977	36.7519	0.108477
	33.6582	0.0406037	36.9979	0.0487149	35.436	0.0644697	34.6978	0.0769248	34.3173	0.0892585	37.2727	0.109721
	34.1305	0.0410393	37.5158	0.0491649	35.9327	0.0651455	35.1833	0.077771	34.7971	0.0902686	37.7932	0.111062
	34.6027	0.041419	38.0334	0.049665	36.4294	0.0659181	35.6689	0.0786453	35.2771	0.091197	38.314	0.112523
	35.0751	0.0418099	38.5513	0.050045	36.926	0.06657	36.1543	0.0796737	35.7572	0.0924131	38.8346	0.113907
	35.5475	0.0421961	39.0691	0.050455	37.4228	0.0671479	36.6398	0.0807085	36.237	0.0936692	39.3552	0.115373
	36.0199	0.0426056	39.5868	0.0510951	37.9194	0.0678791	37.1253	0.0816616	36.7171	0.0949091	39.876	0.116672
	36.4923	0.0429871	40.1047	0.0517552	38.4161	0.0684847	37.6108	0.0825928	37.1969	0.0959507	40.3966	0.117978
	36.9646	0.0433553	40.6224	0.0522652	38.9127	0.0691971	38.0963	0.0834164	37.6769	0.0970099	40.9174	0.119403
	37.437	0.0437659	41.1402	0.0527853	39.4095	0.0701364	38.5818	0.0843093	38.1569	0.0980658	41.438	0.120795
	37.9094	0.044248	41.658	0.0531453	39.9061	0.0709115	39.0672	0.0852833	38.6369	0.0991813	41.9588	0.12216
	38.3817	0.0446835	42.1757	0.0536854	40.4028	0.0717435	39.5527	0.0861891	39.1169	0.100291	42.4793	0.123533
	38.854	0.0451187	42.6936	0.0541154	40.8995	0.0724327	40.0383	0.0870115	39.5967	0.101406	43	0.125069
	39.3264	0.0455121	43.2113	0.0546155	41.3962	0.0731269	40.5237	0.0879115	40.0767	0.102317	43.5207	0.126724
	39.7987	0.0458976	43.7291	0.0549955	41.8928	0.073849	41.0093	0.0890499	40.5567	0.103674	44.0412	0.128359
	40.2711	0.0462787	44.2469	0.0554955	42.3895	0.0745584	41.4946	0.0901489	41.0366	0.105104	44.562	0.129902
	40.7435	0.0466901	44.7647	0.0562356	42.8861	0.0752182	41.9802	0.0911183	41.5166	0.106416	45.0827	0.131426
	41.2158	0.0470923	45.2823	0.0567357	43.3829	0.0758947	42.4656	0.0921178	41.9965	0.107589	45.6033	0.132962
	41.6882	0.0474645	45.8003	0.0573457	43.8796	0.0765497	42.9511	0.0930304	42.4764	0.108727	46.124	0.13451
	42.1606	0.047862	46.3181	0.0578458	44.3761	0.0775865	43.4366	0.0940441	42.9565	0.109927	46.6447	0.136104
	42.6329	0.0483819	46.8359	0.0583958	44.8729	0.0784369	43.9221	0.095004	43.4364	0.11115	47.1654	0.137654
	43.1052	0.0488089	47.3536	0.0588259	45.3695	0.0792462	44.4076	0.0958977	43.9164	0.112332	47.686	0.139226
	43.5777	0.0492193	47.8714	0.0593059	45.8662	0.0800128	44.893	0.096883	44.3963	0.113544	48.2067	0.141003
	44.0499	0.0496304	48.3892	0.059776	46.363	0.080747	45.3785	0.0978353	44.8762	0.11479	48.7274	0.142901
	44.5223	0.0500046	48.9069	0.060266	46.8596	0.0814937	45.864	0.0990803	45.3562	0.116256	49.2481	0.144685
	44.9947	0.0504427	49.4247	0.0608061	47.3563	0.0822272	46.3495	0.100173	45.8362	0.117683	49.7687	0.146381
	45.4671	0.0508373	49.9425	0.0614461	47.853	0.0830113	46.8349	0.101251	46.3161	0.119104	50.2894	0.148189
	45.9394	0.0512341	50.4603	0.0621262	48.3496	0.083759	47.3205	0.102276	46.7961	0.12047	50.8101	0.14994
	46.4118	0.051621	50.9781	0.0626763	48.8463	0.0845332	47.8059	0.103287	47.276	0.121812	51.3307	0.15165
	46.8842	0.0520459	51.4958	0.0631863	49.3431	0.0855465	48.2915	0.104329	47.756	0.123098	51.8514	0.153454
	47.3565	0.05255	52.0138	0.0636964	49.8397	0.0864711	48.777	0.105368	48.2359	0.124444	52.3721	0.155249
	47.829	0.0529286	52.5314	0.0642664	50.3363	0.0873817	49.2624	0.106395	48.7158	0.125815	52.8926	0.157013
	48.3012	0.053484	53.0491	0.0647865	50.833	0.0881834	49.7479	0.10749	49.1957	0.127299	53.4133	0.159028
	48.7737	0.0537794	53.5671	0.0652965	51.3297	0.0889899	50.2334	0.108451	49.6757	0.128567	53.9342	0.161078
	49.2459	0.0542112	54.0848	0.0658266	51.8264	0.0897682	50.7188	0.109739	50.1557	0.130217	54.4548	0.163112
	49.7183	0.0546046	54.6026	0.0663366	52.323	0.0905941	51.2043	0.111008	50.6358	0.13193	54.9755	0.165061
	50.1906	0.0550132	55.1204	0.0671267	52.8197	0.0913765	51.6898	0.112118	51.1157	0.133532	55.4961	0.167092
	50.663	0.0554292	55.638	0.0677568	53.3164	0.0921618	52.1753	0.113259	51.5956	0.135034	56.0168	0.169005
	51.1353	0.0557969	56.1559	0.0683668	53.813	0.0930393	52.6608	0.114325	52.0756	0.136455	56.5375	0.171035
	51.6077	0.0562257	56.6737	0.0690169	54.3098	0.0940999	53.1463	0.115501	52.5555	0.138059	57.0581	0.173055
	52.0801	0.0566876	57.1915	0.0694669	54.8064	0.0950816	53.6317	0.116654	53.0355	0.139648	57.5788	0.175099
	52.5524	0.057144	57.7093	0.070007	55.3031	0.0959812	54.1172	0.117749	53.5154	0.141164	58.0994	0.177127
	53.0248	0.0575228	58.2271	0.0705971	55.7998	0.0969145	54.6027	0.118983	53.9954	0.142649	58.6202	0.179325
	53.4971	0.0579208	58.7449	0.0712071	56.2966	0.0977344	55.0881	0.12008	54.4754	0.144228	59.1407	0.181782
	53.9695	0.0582382	59.2625	0.0717372	56.7933	0.0985489	55.5737	0.121525	54.9553	0.146115	59.6615	0.184006
	54.4419	0.0584922	59.7804	0.0723572	57.2898	0.0994224	56.0591	0.122835	55.4353	0.148059	60.1821	0.186228
	54.9142	0.0588908	60.2982	0.0731573	57.7865	0.100317	56.5446	0.124089	55.9152	0.149769	60.7029	0.188442
	55.3865	0.0592762	60.816	0.0739174	58.2832	0.101078	57.0302	0.125335	56.3951	0.151535	61.2234	0.190678
	55.859	0.0596661	61.3338	0.0745475	58.7799	0.101944	57.5156	0.12657	56.8751	0.153294	61.7442	0.192988
	56.3313	0.0601114	61.8515	0.0751575	59.2765	0.103167	58.001	0.127779	57.355	0.154951	62.2648	0.195237
	56.8038	0.0606228	62.3694	0.0758376	59.7735	0.104231	58.4867	0.129012	57.8351	0.156769	62.7858	0.197474
	57.2761	0.061098	62.8872	0.0764876	60.2701	0.105194	58.9721	0.13026	58.315	0.158533	63.3065	0.19977
	57.7485	0.061507	63.4051	0.0770277	60.7668	0.106085	59.4577	0.131426	58.7951	0.160275	63.827	0.202345
	58.2208	0.0619258	63.9228	0.0776578	61.2633	0.107088	59.9431	0.132677	59.275	0.162077	64.3477	0.204888
	58.6931	0.0623624	64.4406	0.0782978	61.7601	0.108013	60.4286	0.134266	59.7549	0.164208	64.8684	0.207387
	59.1656	0.0628099	64.9583	0.0789879	62.2567	0.108987	60.9142	0.135721	60.235	0.166351	65.389	0.209901
	59.6379	0.0632079	65.4763	0.079878	62.7535	0.109855	61.3997	0.137085	60.7149	0.168352	65.9098	0.212469
	60.1103	0.0636342	65.994	0.0806781	63.2501	0.110873	61.8851	0.13844	61.1948	0.170329	66.4304	0.214934
	60.5827	0.0640426	66.5118	0.0814081	63.7468	0.111902	62.3706	0.139793	61.6748	0.17236	66.9512	0.217497
	61.0551	0.0645431	67.0295	0.0820882	64.2436	0.113137	62.856	0.141065	62.1548	0.174344	67.4718	0.220058
	61.5275	0.0650218	67.5474	0.0827583	64.7402	0.11422	63.3417	0.142462	62.6347	0.17638	67.9924	0.222649
	61.9998	0.0654699	68.0651	0.0834783	65.2369	0.115273	63.8271	0.14388	63.1147	0.1785	68.5131	0.22516
	62.4722	0.0659491	68.5829	0.0841584	65.7336	0.116406	64.3126	0.145249	63.5947	0.180537	69.0339	0.228054
	62.9445	0.066403	69.1007	0.0848885	66.2303	0.117352	64.798	0.146582	64.0745	0.182604	69.5545	0.230909
	63.4168	0.0668454	69.6186	0.0855286	66.7269	0.118404	65.2836	0.148281	64.5545	0.185074	70.0752	0.233724
	63.8892	0.0672705	70.1363	0.0862986	67.2236	0.119399	65.769	0.149853	65.0344	0.187482	70.5959	0.236516
	64.3615	0.067733	70.654	0.0872387	67.7202	0.120478	66.2544	0.151423	65.5143	0.189773	71.1166	0.239344
	64.8339	0.068165	71.1719	0.0881488	68.2169	0.121472	66.74	0.152824	65.9943	0.192044	71.6373	0.242139
	65.3063	0.0685832	71.6896	0.0889389	68.7136	0.122515	67.2254	0.154346	66.4743	0.194285	72.1579	0.244932
	65.7787	0.0690998	72.2075	0.089699	69.2103	0.123917	67.7109	0.155854	66.9542	0.196653	72.6785	0.24784
	66.251	0.0696021	72.7252	0.090429	69.7068	0.125144	68.1964	0.157469	67.4342	0.198992	73.1992	0.250731
	66.7233	0.0701194	73.243	0.0912591	70.2036	0.126264	68.6819	0.158859	67.9141	0.201383	73.7198	0.253628
	67.1957	0.0705612	73.7607	0.0920192	70.7003	0.127385	69.1674	0.160425	68.394	0.203733	74.2405	0.256712
	67.668	0.071011	74.2786	0.0927493	71.197	0.128458	69.6529	0.161988	68.8741	0.206055	74.7611	0.259988
	68.1405	0.0714816	74.7964	0.0935694	71.6937	0.129679	70.1384	0.163897	69.3541	0.20883	75.2818	0.263095
	68.6128	0.0719597	75.3141	0.0944394	72.1903	0.130783	70.6239	0.165479	69.8341	0.211571	75.8025	0.26619
	69.0851	0.072436	75.832	0.0954395	72.6871	0.131918	71.1093	0.167075	70.3139	0.214175	76.3231	0.269323
	69.5575	0.0728657	76.3497	0.0963496	73.1838	0.133022	71.5948	0.168808	70.7939	0.216731	76.8439	0.272392
	70.03	0.073326	76.8675	0.0971897	73.6804	0.134295	72.0802	0.17046	71.2738	0.219351	77.3645	0.275513
	70.5022	0.0738559	77.3853	0.0980998	74.177	0.135811	72.5658	0.171994	71.7538	0.221947	77.8852	0.278635
	70.9745	0.0744129	77.903	0.0989399	74.6737	0.137102	73.0512	0.173677	72.2337	0.224579	78.406	0.281853
	71.4469	0.0749272	78.4208	0.09979	75.1704	0.138387	73.5367	0.17532	72.7138	0.227228	78.9266	0.284969
	71.9193	0.0754151	78.9386	0.10064	75.6671	0.13966	74.0222	0.176996	73.1937	0.230006	79.4472	0.288426
	72.3916	0.0759122	79.4563	0.10151	76.1639	0.140888	74.5076	0.178609	73.6736	0.232703	79.9681	0.291899
	72.864	0.0763868	79.9741	0.10234	76.6605	0.142151	74.9932	0.1806	74.1535	0.235766	80.4886	0.295292
	73.3363	0.0768943	80.4919	0.10329	77.1571	0.143423	75.4786	0.182392	74.6336	0.23879	81.0093	0.298625
	73.8088	0.0773908	81.0097	0.10439	77.6538	0.144694	75.9642	0.18427	75.1135	0.241745	81.5299	0.301968
	74.2811	0.0778769	81.5275	0.105391	78.1506	0.14598	76.4496	0.185917	75.5935	0.244626	82.0505	0.305398
	74.7535	0.0783706	82.0452	0.106361	78.6471	0.147366	76.9351	0.187627	76.0734	0.247599	82.5713	0.308783
	75.2259	0.0789466	82.5631	0.107321	79.1439	0.148935	77.4206	0.189427	76.5533	0.250529	83.0919	0.312146
	75.6982	0.0795214	83.0808	0.108241	79.6406	0.150425	77.9061	0.191244	77.0333	0.253506	83.6127	0.315486
	76.1705	0.08006	83.5987	0.109201	80.1371	0.151925	78.3915	0.192959	77.5132	0.256578	84.1333	0.318874
	76.6428	0.0805836	84.1165	0.110241	80.6339	0.153309	78.877	0.194643	77.9931	0.259624	84.654	0.322558
	77.1152	0.0811123	84.6343	0.111131	81.1305	0.154721	79.3625	0.196454	78.4731	0.262608	85.1747	0.326178
	77.5876	0.0816463	85.152	0.112071	81.6273	0.156098	79.848	0.1986	78.9531	0.266017	85.6954	0.329794
	78.0599	0.0821624	85.6697	0.113171	82.1239	0.15764	80.3335	0.200508	79.433	0.269481	86.2162	0.333395
	78.5322	0.0826796	86.1876	0.114421	82.6205	0.159018	80.819	0.202515	79.9131	0.27266	86.7368	0.336979
	79.0046	0.0832153	86.7052	0.115542	83.1172	0.160344	81.3044	0.204365	80.393	0.275941	87.2574	0.340367
	79.477	0.083751	87.2231	0.116602	83.614	0.161942	81.7899	0.206294	80.8729	0.279135	87.778	0.343756
	79.9494	0.0843546	87.7408	0.117722	84.1107	0.16376	82.2754	0.208314	81.3529	0.28244	88.2987	0.347163
	80.4218	0.0849623	88.2586	0.118762	84.6074	0.165334	82.7609	0.210198	81.8328	0.28587	88.8193	0.35059
	80.8941	0.0855395	88.7765	0.119792	85.1039	0.166942	83.2464	0.211993	82.3128	0.289102	89.3401	0.354062
	81.3664	0.0861091	89.2943	0.120862	85.6007	0.168425	83.7319	0.213854	82.7927	0.292375	89.8606	0.3578
	81.8388	0.0866615	89.812	0.121962	86.0973	0.170089	84.2173	0.215832	83.2727	0.295787	90.3815	0.361623
	82.3112	0.087226	90.3298	0.123052	86.594	0.171631	84.7028	0.21804	83.7526	0.29951	90.902	0.365257
	82.7836	0.0878164	90.8476	0.124202	87.0906	0.173225	85.1883	0.220192	84.2327	0.3031	91.4228	0.368705
	83.2559	0.0883699	91.3654	0.125533	87.5874	0.1748	85.6738	0.222227	84.7126	0.306693	91.9434	0.372284
	83.7282	0.0889534	91.8832	0.126743	88.084	0.176325	86.1594	0.224345	85.1924	0.310172	92.4641	0.37573
	84.2006	0.0894977	92.401	0.127983	88.5807	0.178055	86.6448	0.226389	85.6725	0.313784	92.9848	0.379091
	84.6729	0.0901619	92.9187	0.129163	89.0774	0.17996	87.1302	0.22856	86.1524	0.317307	93.5053	0.382421
	85.1453	0.0908306	93.4365	0.130273	89.5741	0.181688	87.6157	0.23061	86.6323	0.320738	94.0261	0.385791
	85.6176	0.0914584	93.9542	0.131483	90.0707	0.183459	88.1012	0.232746	87.1123	0.324295	94.5467	0.38905
	86.09	0.0920615	94.4721	0.132683	90.5674	0.185145	88.5867	0.234841	87.5922	0.327898	95.0674	0.392484
	86.5624	0.0926467	94.9898	0.133833	91.0641	0.186804	89.0721	0.237068	88.0722	0.33145	95.5882	0.395844
	87.0347	0.093278	95.5076	0.134983	91.5607	0.188479	89.5577	0.239608	88.5521	0.335266	96.1088	0.398868
	87.5072	0.0939087	96.0254	0.136314	92.0574	0.190225	90.0431	0.241849	89.0322	0.339058	96.6294	0.401685
	87.9795	0.0945118	96.5432	0.137754	92.5542	0.191969	90.5286	0.244174	89.512	0.342684	97.1502	0.404133
	88.4518	0.0951206	97.061	0.139064	93.0509	0.193575	91.0141	0.2464	89.992	0.346239	97.6708	0.406201
	88.9242	0.0957548	97.5788	0.140384	93.5476	0.1955	91.4995	0.248722	90.472	0.349705	98.1915	0.40814
	89.3965	0.0964696	98.0967	0.141654	94.0442	0.197505	91.9851	0.25094	90.9519	0.353216	98.7121	0.4099
	89.869	0.0971516	98.6143	0.142964	94.5409	0.199433	92.4706	0.253277	91.4318	0.356663	99.2328	0.411433
	90.3413	0.097829	99.1321	0.144254	95.0374	0.201249	92.9559	0.255559	91.9118	0.360108	99.7535	0.412649
	90.8136	0.0985133	99.65	0.145485	95.5342	0.203145	93.4416	0.257895	92.3918	0.363376
	91.286	0.0991768	100.168	0.146885	96.0309	0.204952	93.927	0.260273	92.8718	0.366733
	91.7583	0.0998415	100.685	0.148105	96.5275	0.206857	94.4125	0.262846	93.3517	0.370342
	92.2307	0.100514	101.203	0.149515	97.0242	0.208703	94.898	0.265329	93.8316	0.373787
	92.703	0.101191	101.721	0.151105	97.521	0.210491	95.3834	0.267784	94.3116	0.376931
	93.1754	0.101875	102.239	0.152565	98.0176	0.212352	95.869	0.270214	94.7915	0.379976
	93.6477	0.10254	102.757	0.153995	98.5143	0.214376	96.3543	0.272495	95.2715	0.383031
	94.1201	0.103308	103.274	0.155346	99.0109	0.216559	96.8399	0.275032	95.7515	0.385951
	94.5926	0.104083	103.792	0.156726	99.5076	0.218572	97.3254	0.277438	96.2314	0.3887
	95.0648	0.104826	104.31	0.158166	100.004	0.220644	97.8109	0.279901	96.7114	0.391251
	95.5372	0.105549	104.828	0.159526	100.501	0.222588	98.2964	0.282249	97.1913	0.393733
	96.0095	0.106284	105.346	0.160946	100.998	0.224557	98.7818	0.284767	97.6712	0.396038
	96.482	0.10702	105.863	0.162266	101.494	0.226498	99.2674	0.287532	98.1513	0.398536
	96.9543	0.107759	106.381	0.163776	101.991	0.228622	99.7528	0.290079	98.6311	0.400871
	97.4266	0.108526	106.899	0.165397	102.488	0.23048	100.238	0.292546	99.1112	0.402721
	97.8989	0.109261	107.417	0.166897	102.984	0.232429	100.724	0.295008	99.5911	0.404094
	98.3714	0.110019	107.934	0.168357	103.481	0.234575	101.209	0.297618	100.071	0.404983
	98.8437	0.110867	108.452	0.169827	103.978	0.236922	101.695	0.300064	100.551	0.40583
	99.316	0.111674	108.97	0.171287	104.474	0.239008	102.18	0.302594	101.031	0.40647
	99.7884	0.112504	109.488	0.172767	104.971	0.241089	102.666	0.305019	101.511	0.407315
	100.261	0.113318	110.006	0.174147	105.468	0.243143	103.151	0.307496	101.991	0.407851
	100.733	0.114121	110.523	0.175598	105.964	0.245206	103.637	0.310175	102.471	0.408045
	101.206	0.114928	111.041	0.177158	106.461	0.247265	104.122	0.312835	102.951	0.408071
	101.678	0.115753	111.559	0.178748	106.958	0.249289	104.608	0.315479
	102.15	0.116581	112.077	0.180418	107.455	0.251296	105.093	0.318038
	102.623	0.117416	112.594	0.182048	107.951	0.253373	105.579	0.320666
	103.095	0.118235	113.112	0.183688	108.448	0.255533	106.064	0.323139
	103.567	0.119192	113.63	0.185199	108.944	0.257803	106.55	0.325611
	104.04	0.120105	114.148	0.186709	109.441	0.259955	107.035	0.328193
	104.512	0.121008	114.666	0.188339	109.938	0.262128	107.521	0.330692
	104.984	0.121912	115.183	0.189949	110.435	0.264193	108.006	0.333068
	105.457	0.122801	115.701	0.191509	110.931	0.26625	108.492	0.33558
	105.929	0.123717	116.219	0.192979	111.428	0.268348	108.977	0.338332
	106.401	0.124633	116.737	0.194689	111.925	0.270389	109.462	0.340828
	106.874	0.12554	117.255	0.19655	112.421	0.272468	109.948	0.343275
	107.346	0.12648	117.772	0.19825	112.918	0.274448	110.433	0.345717
	107.819	0.127428	118.29	0.19978	113.415	0.276613	110.919	0.348111
	108.291	0.128464	118.808	0.20144	113.911	0.278989	111.404	0.350494
	108.763	0.129469	119.326	0.20308	114.408	0.281087	111.89	0.352806
	109.236	0.130479	119.843	0.20463	114.905	0.28309	112.375	0.355111
	109.708	0.131484	120.361	0.206201	115.401	0.285056	112.861	0.357296
	110.18	0.132461	120.879	0.207801	115.898	0.287024	113.346	0.359646
	110.653	0.133472	121.397	0.209361	116.395	0.289069	113.832	0.361953
	111.125	0.134501	121.915	0.211151	116.891	0.291043	114.317	0.363961
	111.597	0.135575	122.432	0.212821	117.388	0.292965	114.803	0.365934
	112.07	0.136598	122.95	0.214511	117.885	0.294929	115.288	0.367805
	112.542	0.137606	123.468	0.216202	118.381	0.29701	115.774	0.369571
	113.014	0.138756	123.986	0.217802	118.878	0.299344	116.259	0.371203
	113.487	0.139909	124.504	0.219352	119.375	0.301296	116.745	0.372767
	113.959	0.141011	125.021	0.220882	119.872	0.303354	117.23	0.374355
	114.432	0.142115	125.539	0.222482	120.368	0.305313	117.716	0.375735
	114.904	0.143226	126.057	0.224012	120.865	0.307198	118.201	0.3773
	115.376	0.144371	126.575	0.225443	121.361	0.308955	118.687	0.37882
	115.849	0.145498	127.093	0.227163	121.858	0.3107	119.172	0.380211
	116.321	0.146626	127.611	0.228823	122.355	0.312526	119.658	0.381364
	116.794	0.147792	128.128	0.230433	122.852	0.314135	120.143	0.382308
	117.266	0.148962	128.646	0.231893	123.349	0.315949	120.629	0.383195
	117.738	0.15024	129.164	0.233403	123.845	0.317867	121.114	0.383835
	118.211	0.151489	129.682	0.234833	124.342	0.31961	121.6	0.384422
	118.683	0.152741	130.199	0.236274	124.838	0.321286	122.085	0.384832
	119.155	0.154007	130.717	0.237654	125.335	0.322875	122.571	0.385087
	119.627	0.155261	131.235	0.239084	125.831	0.324386	123.056	0.385396
	120.1	0.156529	131.753	0.240304	126.328	0.325768	123.542	0.385651
	120.572	0.157793	132.27	0.241824	126.825	0.327154	124.027	0.385696
	121.045	0.159115	132.788	0.243324	127.322	0.328439
	121.517	0.1604	133.306	0.244754	127.818	0.329689
	121.989	0.161706	133.824	0.246045	128.315	0.331257
	122.461	0.16312	134.341	0.247325	128.811	0.332825
	122.934	0.164546	134.859	0.248505	129.308	0.334229
	123.406	0.165936	135.377	0.249735	129.805	0.335541
	123.879	0.167321	135.895	0.250865	130.302	0.336727
	124.351	0.168728	136.413	0.251965	130.798	0.338005
	124.823	0.170173	136.93	0.253015	131.295	0.339144
	125.296	0.171599	137.448	0.254255	131.792	0.340233
	125.768	0.173033	137.966	0.255306	132.288	0.341227
	126.241	0.174483	138.484	0.256296	132.785	0.34217
	126.713	0.175956	139.002	0.257226	133.282	0.343196
	127.185	0.177512	139.519	0.258076	133.778	0.344054
	127.658	0.179078	140.037	0.258816
	128.13	0.18062	140.555	0.259616
	128.602	0.182174	141.073	0.260256
	129.075	0.183699	141.59	0.260936
	129.547	0.185251	142.108	0.261466
	130.019	0.18682	142.626	0.262246
	130.492	0.1884	143.144	0.262936
	130.964	0.189984	143.662	0.263446
	131.436	0.191575	144.179	0.263886
	131.909	0.193242	144.697	0.264176
	132.381	0.194989	145.215	0.264456
	132.854	0.19658	145.732	0.264846
	133.326	0.198237	146.25	0.265006
	133.798	0.199879	146.768	0.265157
	134.271	0.20153	147.286	0.265277
	134.743	0.203178	147.804	0.265487
	135.215	0.204831	148.322	0.265587
	135.689	0.206468
	136.16	0.208136
	136.632	0.209886
	137.105	0.211539
	137.577	0.213202
	138.05	0.214842
	138.522	0.216455
	138.994	0.218066
	139.466	0.219709
	139.939	0.221317
	140.411	0.222894
	140.884	0.224467
	141.356	0.22615
	141.828	0.227747
	142.301	0.229279
	142.773	0.230815
	143.245	0.232362
	143.718	0.233812
	144.19	0.235281
	144.662	0.236688
	145.135	0.238092
	145.607	0.239475
	146.08	0.240896
	146.552	0.242258
	147.024	0.243559
	147.496	0.244828
	147.969	0.246076
	148.441	0.247241
	148.914	0.248402
	149.386	0.249516
	149.858	0.250604
	150.331	0.251654
	150.803	0.252756
	151.275	0.253776
	151.748	0.254693
	152.22	0.255586
	152.692	0.256329
	153.165	0.25705
	153.637	0.257592
	154.11	0.257743
